# Supplementary material for: Diffuse and regionally structured domestication of the common fig (Ficus carica L.) in the Mediterranean Basin
Source: Hortic Res. 2026 Apr 2;13(8):uhag113. doi: 10.1093/hr/uhag113 (PMC13394187; doi:10.1093/hr/uhag113)
Supplement: Web_Material_uhag113 [file web_material_uhag113.zip]

Archive with 2 entries (2 files):
- SuppMat_2025-09-15_Edited.docx
- TableS1_DEF.xlsx
