# Supplementary material for: Diffuse and regionally structured domestication of the common fig (Ficus carica L.) in the Mediterranean Basin
Source: Hortic Res. 2026 Apr 2;13(8):uhag113. doi: 10.1093/hr/uhag113 (PMC13394187; doi:10.1093/hr/uhag113)
Supplement: Web_Material_uhag113 [file web_material_uhag113.zip › TableS1_DEF.xlsx]

## Sheet: Sheet1
Species	Type	population	ID	site_id	assigned_pop	assigned_group_0.9	color_0.9	Cluster1_LVT	Cluster2_MADZ	Cluster3_RUP	Cluster4_MED
F. carica subsp. rupestris	Sp	38	FM001	ku_sp	RUP_COL	Cluster3	#009E73	0.0152	0.0274	0.9418	0.0156
F. carica subsp. rupestris	Sp	38	FM002	ku_sp	admixed	grey	#999999	0.2186	0.008	0.7549	0.0185
F. carica subsp. rupestris	Sp	38	FM003	ku_sp	RUP_COL	Cluster3	#009E73	0.0257	0.0161	0.9493	0.0088
F. carica subsp. rupestris	Sp	38	FM004	ku_sp	RUP_COL	Cluster3	#009E73	0.009	0.0251	0.9515	0.0144
F. carica subsp. rupestris	Sp	38	FM005	ku_sp	RUP_COL	Cluster3	#009E73	0.0077	0.007	0.978	0.0073
F. carica subsp. rupestris	Sp	38	FM006	ku_sp	RUP_COL	Cluster3	#009E73	0.004	0.018	0.9745	0.0035
F. carica subsp. rupestris	Sp	38	FM007	ku_sp	RUP_COL	Cluster3	#009E73	0.0061	0.006	0.9785	0.0095
F. carica subsp. rupestris	Sp	38	FM008	ku_sp	RUP_COL	Cluster3	#009E73	0.0116	0.003	0.9808	0.0046
F. carica subsp. rupestris	Sp	38	FM009	ku_sp	RUP_COL	Cluster3	#009E73	0.003	0.0097	0.9843	0.0031
F. carica subsp. rupestris	Sp	38	FM010	ku_sp	RUP_COL	Cluster3	#009E73	0.0132	0.0224	0.9544	0.01
F. carica subsp. rupestris	Sp	38	FM011	ku_sp	RUP_COL	Cluster3	#009E73	0.008	0.0113	0.9616	0.0191
F. carica subsp. rupestris	Sp	38	FM012	ku_sp	RUP_COL	Cluster3	#009E73	0.0306	0.006	0.9515	0.0119
F. carica subsp. rupestris	Sp	38	FM013	ku_sp	admixed	grey	#999999	0.049	0.0227	0.8869	0.0413
F. carica subsp. rupestris	Sp	38	FM014	ku_sp	RUP_COL	Cluster3	#009E73	0.0132	0.006	0.9737	0.0071
F. carica subsp. rupestris	Sp	38	FM015	ku_sp	RUP_COL	Cluster3	#009E73	0.003	0.006	0.986	0.005
F. carica subsp. rupestris	Sp	38	FM016	ku_sp	RUP_COL	Cluster3	#009E73	0.004	0.004	0.989	0.003
F. carica subsp. rupestris	Sp	38	FM017	ku_sp	RUP_COL	Cluster3	#009E73	0.003	0.002	0.992	0.003
F. carica subsp. rupestris	Sp	38	FM018	ku_sp	RUP_COL	Cluster3	#009E73	0.003	0.0051	0.9859	0.0059
F. carica subsp. rupestris	Sp	38	FM019	ku_sp	RUP_COL	Cluster3	#009E73	0.004	0.003	0.989	0.004
F. carica subsp. rupestris	Sp	38	FM020	ku_sp	RUP_COL	Cluster3	#009E73	0.004	0.006	0.9851	0.0049
F. carica subsp. rupestris	Sp	38	FM021	ku_sp	RUP_COL	Cluster3	#009E73	0.003	0.004	0.989	0.004
F. carica subsp. rupestris	Sp	38	FM022	ku_sp	RUP_COL	Cluster3	#009E73	0.003	0.004	0.989	0.004
F. carica subsp. rupestris	Sp	38	FM023	ku_sp	RUP_COL	Cluster3	#009E73	0.007	0.0049	0.9841	0.004
F. carica subsp. rupestris	Sp	38	FM024	ku_sp	admixed	grey	#999999	0.0549	0.0231	0.8199	0.102
F. carica subsp. rupestris	Sp	38	FM025	ku_sp	RUP_COL	Cluster3	#009E73	0.0425	0.0181	0.9001	0.0393
F. carica subsp. rupestris	Sp	38	FM026	ku_sp	admixed	grey	#999999	0.2471	0.0926	0.008	0.6522
F. carica subsp. rupestris	Sp	38	FM027	ku_sp	admixed	grey	#999999	0.0156	0.286	0.4845	0.2138
F. carica subsp. rupestris	Sp	38	FM028	ku_sp	RUP_COL	Cluster3	#009E73	0.004	0.0121	0.9703	0.0136
F. carica subsp. rupestris	Sp	38	FM029	ku_sp	admixed	grey	#999999	0.173	0.0248	0.7817	0.0205
F. carica subsp. rupestris	Sp	38	FM030	ku_sp	RUP_COL	Cluster3	#009E73	0.0633	0.0143	0.9006	0.0218
F. carica subsp. rupestris	Sp	38	FM031	ku_sp	RUP_COL	Cluster3	#009E73	0.0139	0.0086	0.9683	0.0091
F. carica subsp. rupestris	Sp	38	FM032	ku_sp	RUP_COL	Cluster3	#009E73	0.0185	0.0345	0.9168	0.0302
F. carica subsp. rupestris	Sp	38	FM033	ku_sp	RUP_COL	Cluster3	#009E73	0.002	0.0023	0.9937	0.002
F. carica subsp. rupestris	Sp	38	FM034	ku_sp	RUP_COL	Cluster3	#009E73	0.0217	0.008	0.9633	0.007
F. carica subsp. rupestris	Sp	38	FM035	ku_sp	RUP_COL	Cluster3	#009E73	0.003	0.003	0.991	0.003
F. carica subsp. rupestris	Sp	38	FM036	ku_sp	RUP_COL	Cluster3	#009E73	0.004	0.0113	0.9787	0.0061
F. carica subsp. rupestris	Sp	38	FM037	ku_sp	RUP_COL	Cluster3	#009E73	0.0143	0.005	0.9733	0.0075
F. carica subsp. rupestris	Sp	38	FM038	ku_sp	RUP_COL	Cluster3	#009E73	0.0147	0.0198	0.9114	0.0541
F.carica	Cv	12	FM039	sy_cv	admixed	grey	#999999	0.4501	0.01	0.006	0.5339
F.carica	Cv	12	FM040	sy_cv	LVT	Cluster1	#E69F00	0.9589	0.0078	0.007	0.0263
F.carica	Cv	12	FM041	sy_cv	admixed	grey	#999999	0.4069	0.0081	0.0143	0.5708
F.carica	Cv	12	FM042	sy_cv	admixed	grey	#999999	0.3824	0.0117	0.0065	0.5994
F.carica	Cv	12	FM043	sy_cv	admixed	grey	#999999	0.1362	0.013	0.005	0.8458
F.carica	Cv	12	FM044	sy_cv	admixed	grey	#999999	0.1742	0.1048	0.007	0.7141
F.carica	Cv	12	FM045	sy_cv	LVT	Cluster1	#E69F00	0.9153	0.0169	0.007	0.0608
F.carica	Cv	12	FM046	sy_cv	admixed	grey	#999999	0.8851	0.0323	0.011	0.0716
F.carica	Cv	12	FM047	sy_cv	admixed	grey	#999999	0.8058	0.0111	0.0112	0.1719
F.carica	Cv	12	FM048	sy_cv	LVT	Cluster1	#E69F00	0.9091	0.021	0.0071	0.0628
F.carica	Cv	12	FM049	sy_cv	LVT	Cluster1	#E69F00	0.9094	0.0161	0.0191	0.0553
F.carica	Cv	12	FM050	sy_cv	admixed	grey	#999999	0.3667	0.0273	0.0062	0.5997
F.carica	Cv	12	FM051	sy_cv	LVT	Cluster1	#E69F00	0.9675	0.0073	0.005	0.0203
F.carica	Cv	12	FM052	sy_cv	LVT	Cluster1	#E69F00	0.9762	0.0051	0.006	0.0127
F.carica	Cv	12	FM053	sy_cv	admixed	grey	#999999	0.6512	0.0502	0.0061	0.2925
F.carica	Cv	12	FM054	sy_cv	admixed	grey	#999999	0.0643	0.671	0.0093	0.2554
F.carica	Cv	12	FM055	sy_cv	LVT	Cluster1	#E69F00	0.9097	0.0447	0.0059	0.0397
F.carica	Cv	12	FM056	sy_cv	admixed	grey	#999999	0.0957	0.0129	0.0163	0.8751
F.carica	Sp	13	FM057	sy_sp	LVT	Cluster1	#E69F00	0.9851	0.004	0.004	0.0069
F.carica	Sp	13	FM058	sy_sp	admixed	grey	#999999	0.7974	0.0136	0.0055	0.1835
F.carica	Sp	13	FM059	sy_sp	admixed	grey	#999999	0.8299	0.0147	0.0073	0.1481
F.carica	Sp	13	FM060	sy_sp	LVT	Cluster1	#E69F00	0.9555	0.0141	0.006	0.0244
F.carica	Sp	13	FM061	sy_sp	MAR_DZ	Cluster2	#56B4E9	0.004	0.9867	0.003	0.0063
F.carica	Sp	13	FM062	sy_sp	admixed	grey	#999999	0.0955	0.0128	0.0161	0.8755
F.carica	Sp	13	FM063	sy_sp	LVT	Cluster1	#E69F00	0.9852	0.004	0.004	0.0068
F.carica	Sp	13	FM064	sy_sp	LVT	Cluster1	#E69F00	0.9568	0.0069	0.0214	0.0149
F.carica	Sp	13	FM065	sy_sp	admixed	grey	#999999	0.095	0.0129	0.0165	0.8756
F.carica	Sp	13	FM066	sy_sp	LVT	Cluster1	#E69F00	0.9567	0.0068	0.0217	0.0149
F.carica	Sp	13	FM067	sy_sp	LVT	Cluster1	#E69F00	0.9697	0.008	0.005	0.0173
F.carica	Sp	13	FM068	sy_sp	LVT	Cluster1	#E69F00	0.9779	0.007	0.0061	0.009
F.carica	Sp	13	FM069	sy_sp	LVT	Cluster1	#E69F00	0.981	0.007	0.004	0.008
F.carica	Sp	13	FM070	sy_sp	LVT	Cluster1	#E69F00	0.9776	0.006	0.004	0.0124
F.carica	Sp	13	FM071	sy_sp	LVT	Cluster1	#E69F00	0.9855	0.004	0.004	0.0065
F.carica	Sp	13	FM072	sy_sp	LVT	Cluster1	#E69F00	0.957	0.0067	0.0214	0.0149
F.carica	Sp	13	FM073	sy_sp	LVT	Cluster1	#E69F00	0.9543	0.0205	0.007	0.0182
F.carica	Sp	13	FM074	sy_sp	LVT	Cluster1	#E69F00	0.9134	0.0112	0.0612	0.0143
F.carica	Sp	13	FM075	sy_sp	admixed	grey	#999999	0.8461	0.0763	0.0546	0.023
F.carica	Sp	13	FM076	sy_sp	LVT	Cluster1	#E69F00	0.9589	0.0138	0.008	0.0193
F.carica	Sp	13	FM077	sy_sp	admixed	grey	#999999	0.6805	0.0155	0.008	0.296
F.carica	Sp	13	FM078	sy_sp	LVT	Cluster1	#E69F00	0.9534	0.0105	0.0069	0.0291
F.carica	Sp	13	FM079	sy_sp	LVT	Cluster1	#E69F00	0.9755	0.0063	0.005	0.0131
F.carica	Sp	13	FM080	sy_sp	LVT	Cluster1	#E69F00	0.9691	0.0081	0.0101	0.0127
F.carica	Sp	13	FM081	sy_sp	LVT	Cluster1	#E69F00	0.983	0.005	0.004	0.008
F.carica	Sp	13	FM082	sy_sp	admixed	grey	#999999	0.3648	0.0256	0.0508	0.5587
F.carica	Sp	13	FM083	sy_sp	LVT	Cluster1	#E69F00	0.9801	0.006	0.005	0.0089
F.carica	Sp	13	FM084	sy_sp	LVT	Cluster1	#E69F00	0.9731	0.009	0.008	0.0099
F.carica	Sp	13	FM085	sy_sp	LVT	Cluster1	#E69F00	0.984	0.0049	0.005	0.0061
F.carica	Sp	32	FM086	sy_sp	admixed	grey	#999999	0.8328	0.0153	0.0056	0.1463
F.carica	Sp	32	FM087	sy_sp	admixed	grey	#999999	0.137	0.0129	0.005	0.8451
F.carica	Sp	32	FM088	sy_sp	MED	Cluster4	#CC79A7	0.0268	0.0585	0.0067	0.908
F.carica	Sp	32	FM089	sy_sp	LVT	Cluster1	#E69F00	0.9087	0.0221	0.0243	0.0449
F.carica	Sp	32	FM090	sy_sp	admixed	grey	#999999	0.6897	0.0119	0.1534	0.1449
F.carica	Sp	32	FM091	sy_sp	LVT	Cluster1	#E69F00	0.9099	0.0091	0.008	0.0731
F.carica	Sp	32	FM092	sy_sp	LVT	Cluster1	#E69F00	0.948	0.007	0.0193	0.0257
F.carica	Sp	32	FM093	sy_sp	admixed	grey	#999999	0.2391	0.5037	0.007	0.2501
F.carica	Sp	32	FM094	sy_sp	admixed	grey	#999999	0.0955	0.0128	0.0165	0.8753
F.carica	Sp	33	FM095	sy_sp	LVT	Cluster1	#E69F00	0.9011	0.0269	0.0118	0.0603
F.carica	Sp	33	FM096	sy_sp	LVT	Cluster1	#E69F00	0.9648	0.007	0.0122	0.016
F.carica	Sp	33	FM097	sy_sp	LVT	Cluster1	#E69F00	0.9742	0.0055	0.0089	0.0114
F.carica	Sp	33	FM098	sy_sp	admixed	grey	#999999	0.887	0.0095	0.0171	0.0863
F.carica	Sp	33	FM099	sy_sp	admixed	grey	#999999	0.8455	0.0317	0.0203	0.1025
F.carica	Sp	33	FM100	sy_sp	LVT	Cluster1	#E69F00	0.9378	0.0172	0.0101	0.0349
F.carica	Sp	33	FM101	sy_sp	admixed	grey	#999999	0.8881	0.0177	0.0226	0.0716
F.carica	Sp	33	FM102	sy_sp	admixed	grey	#999999	0.8134	0.0528	0.007	0.1268
F.carica	Sp	33	FM103	sy_sp	LVT	Cluster1	#E69F00	0.9625	0.0139	0.007	0.0166
F.carica	Sp	33	FM104	sy_sp	LVT	Cluster1	#E69F00	0.9691	0.007	0.005	0.0189
F.carica	Sp	33	FM105	sy_sp	admixed	grey	#999999	0.141	0.0121	0.004	0.8429
F.carica	Sp	33	FM106	sy_sp	admixed	grey	#999999	0.8841	0.0477	0.0066	0.0617
F.carica	Sp	33	FM107	sy_sp	LVT	Cluster1	#E69F00	0.9536	0.007	0.0143	0.0251
F.carica	Sp	33	FM108	sy_sp	admixed	grey	#999999	0.789	0.0126	0.0078	0.1906
F.carica	Cv	14	FM109	lb_cv	LVT	Cluster1	#E69F00	0.9827	0.005	0.0063	0.006
F.carica	Cv	14	FM110	lb_cv	admixed	grey	#999999	0.8996	0.022	0.005	0.0734
F.carica	Cv	14	FM111	lb_cv	admixed	grey	#999999	0.8919	0.0633	0.0258	0.019
F.carica	Cv	14	FM112	lb_cv	LVT	Cluster1	#E69F00	0.9745	0.0091	0.004	0.0123
F.carica	Cv	14	FM113	lb_cv	LVT	Cluster1	#E69F00	0.962	0.015	0.005	0.018
F.carica	Cv	14	FM114	lb_cv	LVT	Cluster1	#E69F00	0.9567	0.0257	0.004	0.0136
F.carica	Cv	14	FM115	lb_cv	LVT	Cluster1	#E69F00	0.9819	0.006	0.0041	0.008
F.carica	Cv	14	FM116	lb_cv	admixed	grey	#999999	0.6455	0.2709	0.0137	0.0699
F.carica	Cv	14	FM117	lb_cv	LVT	Cluster1	#E69F00	0.9745	0.0104	0.004	0.0111
F.carica	Cv	14	FM118	lb_cv	LVT	Cluster1	#E69F00	0.9836	0.006	0.004	0.0064
F.carica	Cv	14	FM119	lb_cv	LVT	Cluster1	#E69F00	0.9765	0.011	0.004	0.0085
F.carica	Cv	14	FM120	lb_cv	LVT	Cluster1	#E69F00	0.9676	0.0138	0.004	0.0146
F.carica	Cv	14	FM121	lb_cv	LVT	Cluster1	#E69F00	0.9722	0.0103	0.006	0.0115
F.carica	Cv	14	FM122	lb_cv	LVT	Cluster1	#E69F00	0.9739	0.0085	0.004	0.0135
F.carica	Cv	14	FM123	lb_cv	LVT	Cluster1	#E69F00	0.9789	0.006	0.0081	0.007
F.carica	Cv	14	FM124	lb_cv	LVT	Cluster1	#E69F00	0.9311	0.0201	0.005	0.0439
F.carica	Cv	14	FM125	lb_cv	LVT	Cluster1	#E69F00	0.9737	0.0111	0.006	0.0091
F.carica	Cv	14	FM126	lb_cv	admixed	grey	#999999	0.7543	0.076	0.0075	0.1622
F.carica	Cv	14	FM127	lb_cv	LVT	Cluster1	#E69F00	0.9741	0.008	0.005	0.0129
F.carica	Cv	14	FM128	lb_cv	LVT	Cluster1	#E69F00	0.985	0.005	0.004	0.006
F.carica	Cv	14	FM129	lb_cv	LVT	Cluster1	#E69F00	0.983	0.006	0.004	0.007
F.carica	Cv	14	FM130	lb_cv	LVT	Cluster1	#E69F00	0.978	0.009	0.004	0.009
F.carica	Cv	14	FM131	lb_cv	LVT	Cluster1	#E69F00	0.9813	0.006	0.004	0.0087
F.carica	Cv	14	FM132	lb_cv	LVT	Cluster1	#E69F00	0.9808	0.006	0.004	0.0092
F.carica	Cv	14	FM133	lb_cv	LVT	Cluster1	#E69F00	0.9712	0.0108	0.007	0.011
F.carica	Cv	14	FM134	lb_cv	LVT	Cluster1	#E69F00	0.9695	0.008	0.006	0.0165
F.carica	Cv	14	FM135	lb_cv	LVT	Cluster1	#E69F00	0.9729	0.0135	0.005	0.0086
F.carica	Cv	14	FM136	lb_cv	LVT	Cluster1	#E69F00	0.9747	0.0103	0.004	0.0111
F.carica	Cv	14	FM137	lb_cv	LVT	Cluster1	#E69F00	0.9863	0.005	0.004	0.0047
F.carica	Cv	14	FM138	lb_cv	LVT	Cluster1	#E69F00	0.9485	0.0261	0.009	0.0163
F.carica	Cv	14	FM139	lb_cv	admixed	grey	#999999	0.1371	0.8277	0.0229	0.0123
F.carica	Cv	14	FM140	lb_cv	admixed	grey	#999999	0.1515	0.8085	0.026	0.014
F.carica	Cv	14	FM141	lb_cv	LVT	Cluster1	#E69F00	0.9743	0.0101	0.006	0.0096
F.carica	Cv	14	FM142	lb_cv	LVT	Cluster1	#E69F00	0.9667	0.0107	0.004	0.0187
F.carica	Cv	14	FM143	lb_cv	admixed	grey	#999999	0.7549	0.0761	0.0077	0.1614
F.carica	Cv	14	FM144	lb_cv	LVT	Cluster1	#E69F00	0.9558	0.016	0.005	0.0232
F.carica	Cv	14	FM145	lb_cv	LVT	Cluster1	#E69F00	0.9835	0.005	0.0065	0.005
F.carica	Cv	14	FM146	lb_cv	LVT	Cluster1	#E69F00	0.9699	0.008	0.006	0.0161
F.carica	Cv	14	FM147	lb_cv	LVT	Cluster1	#E69F00	0.986	0.004	0.004	0.006
F.carica	Cv	14	FM148	lb_cv	LVT	Cluster1	#E69F00	0.9761	0.0118	0.003	0.0091
F.carica	Cv	14	FM149	lb_cv	LVT	Cluster1	#E69F00	0.9789	0.008	0.0036	0.0095
F.carica	Cv	14	FM150	lb_cv	LVT	Cluster1	#E69F00	0.985	0.005	0.004	0.006
F.carica	Sp	34	FM151	lb_sp	LVT	Cluster1	#E69F00	0.9823	0.0047	0.004	0.009
F.carica	Sp	34	FM152	lb_sp	LVT	Cluster1	#E69F00	0.9732	0.009	0.0067	0.0111
F.carica	Sp	34	FM153	lb_sp	admixed	grey	#999999	0.8801	0.0083	0.0273	0.0843
F.carica	Sp	34	FM154	lb_sp	LVT	Cluster1	#E69F00	0.9552	0.0191	0.0076	0.0181
F.carica	Sp	34	FM155	lb_sp	LVT	Cluster1	#E69F00	0.9242	0.0191	0.0138	0.0429
F.carica	Sp	34	FM156	lb_sp	admixed	grey	#999999	0.172	0.2502	0.009	0.5688
F.carica	Sp	34	FM157	lb_sp	admixed	grey	#999999	0.596	0.2766	0.0597	0.0677
F.carica	Sp	34	FM158	lb_sp	LVT	Cluster1	#E69F00	0.9289	0.0205	0.0339	0.0167
F.carica	Sp	34	FM159	lb_sp	admixed	grey	#999999	0.8698	0.073	0.0113	0.0459
F.carica	Sp	34	FM160	lb_sp	LVT	Cluster1	#E69F00	0.98	0.0041	0.0075	0.0084
F.carica	Sp	34	FM161	lb_sp	LVT	Cluster1	#E69F00	0.9306	0.0117	0.005	0.0527
F.carica	Sp	34	FM162	lb_sp	LVT	Cluster1	#E69F00	0.9732	0.0089	0.0066	0.0113
F.carica	Sp	34	FM163	lb_sp	LVT	Cluster1	#E69F00	0.9713	0.005	0.0046	0.0191
F.carica	Sp	34	FM164	lb_sp	LVT	Cluster1	#E69F00	0.9487	0.007	0.003	0.0413
F.carica	Sp	34	FM165	lb_sp	LVT	Cluster1	#E69F00	0.9553	0.0127	0.006	0.0259
F.carica	Sp	34	FM166	lb_sp	LVT	Cluster1	#E69F00	0.9806	0.005	0.0055	0.0089
F.carica	Sp	34	FM167	lb_sp	LVT	Cluster1	#E69F00	0.985	0.004	0.004	0.007
F.carica	Sp	34	FM168	lb_sp	admixed	grey	#999999	0.8102	0.1293	0.0397	0.0208
F.carica	Sp	34	FM169	lb_sp	LVT	Cluster1	#E69F00	0.9733	0.007	0.006	0.0137
F.carica	Sp	34	FM170	lb_sp	LVT	Cluster1	#E69F00	0.985	0.0049	0.0051	0.0051
F.carica	Sp	34	FM171	lb_sp	admixed	grey	#999999	0.7916	0.0212	0.0306	0.1566
F.carica	Sp	34	FM172	lb_sp	admixed	grey	#999999	0.7363	0.0672	0.0523	0.1442
F.carica	Sp	34	FM173	lb_sp	LVT	Cluster1	#E69F00	0.9455	0.0338	0.007	0.0137
F.carica	Sp	34	FM174	lb_sp	admixed	grey	#999999	0.8638	0.0223	0.0138	0.1001
F.carica	Sp	34	FM175	lb_sp	LVT	Cluster1	#E69F00	0.9835	0.004	0.004	0.0085
F.carica	Sp	34	FM176	lb_sp	LVT	Cluster1	#E69F00	0.9659	0.0074	0.0115	0.0153
F.carica	Sp	34	FM177	lb_sp	LVT	Cluster1	#E69F00	0.974	0.009	0.004	0.013
F.carica	Sp	34	FM178	lb_sp	LVT	Cluster1	#E69F00	0.9781	0.006	0.0049	0.0111
F.carica	Sp	34	FM179	lb_sp	LVT	Cluster1	#E69F00	0.9801	0.007	0.004	0.0089
F.carica	Sp	34	FM180	lb_sp	LVT	Cluster1	#E69F00	0.9551	0.009	0.0238	0.0121
F.carica	Sp	34	FM181	lb_sp	LVT	Cluster1	#E69F00	0.9764	0.0073	0.004	0.0123
F.carica	Sp	34	FM182	lb_sp	LVT	Cluster1	#E69F00	0.9723	0.0071	0.006	0.0145
F.carica	Sp	34	FM183	lb_sp	LVT	Cluster1	#E69F00	0.9469	0.0271	0.0089	0.0171
F.carica	Sp	34	FM184	lb_sp	LVT	Cluster1	#E69F00	0.936	0.0425	0.006	0.0155
F.carica	Sp	34	FM185	lb_sp	LVT	Cluster1	#E69F00	0.9183	0.0414	0.0114	0.0289
F.carica	Sp	34	FM186	lb_sp	LVT	Cluster1	#E69F00	0.9701	0.0112	0.0065	0.0121
F.carica	Sp	34	FM187	lb_sp	admixed	grey	#999999	0.7204	0.0576	0.0187	0.2034
F.carica	Sp	34	FM188	lb_sp	LVT	Cluster1	#E69F00	0.951	0.0225	0.0105	0.0161
F.carica	Sp	34	FM189	lb_sp	LVT	Cluster1	#E69F00	0.9797	0.005	0.004	0.0113
F.carica	Sp	34	FM190	lb_sp	admixed	grey	#999999	0.6467	0.1866	0.0391	0.1276
F.carica	Sp	34	FM191	lb_sp	LVT	Cluster1	#E69F00	0.982	0.008	0.004	0.006
F.carica	Sp	34	FM192	lb_sp	LVT	Cluster1	#E69F00	0.9667	0.004	0.004	0.0253
F.carica	Sp	34	FM193	lb_sp	LVT	Cluster1	#E69F00	0.9789	0.0051	0.004	0.0121
F.carica	Sp	34	FM194	lb_sp	admixed	grey	#999999	0.7165	0.0114	0.0357	0.2364
F.carica	Sp	34	FM195	lb_sp	LVT	Cluster1	#E69F00	0.9064	0.0174	0.0676	0.0086
F.carica	Sp	34	FM196	lb_sp	LVT	Cluster1	#E69F00	0.9702	0.0081	0.005	0.0167
F.carica	Sp	34	FM197	lb_sp	LVT	Cluster1	#E69F00	0.9841	0.005	0.004	0.0069
F.carica	Sp	34	FM198	lb_sp	LVT	Cluster1	#E69F00	0.984	0.005	0.004	0.007
F.carica	Sp	34	FM199	lb_sp	LVT	Cluster1	#E69F00	0.9831	0.004	0.0036	0.0093
F.carica	Sp	34	FM200	lb_sp	LVT	Cluster1	#E69F00	0.9737	0.009	0.005	0.0123
F.carica	Sp	34	FM201	lb_sp	LVT	Cluster1	#E69F00	0.9635	0.0121	0.0091	0.0154
F.carica	Sp	34	FM202	lb_sp	LVT	Cluster1	#E69F00	0.9282	0.0168	0.0059	0.0491
F.carica	Sp	34	FM203	lb_sp	LVT	Cluster1	#E69F00	0.9754	0.0077	0.0044	0.0125
F.carica	Sp	34	FM204	lb_sp	LVT	Cluster1	#E69F00	0.9839	0.006	0.004	0.0061
F.carica	Sp	34	FM205	lb_sp	admixed	grey	#999999	0.8043	0.0193	0.0349	0.1415
F.carica	Sp	34	FM206	lb_sp	LVT	Cluster1	#E69F00	0.9772	0.006	0.0082	0.0086
F.carica	Sp	35	FM207	lb_sp	LVT	Cluster1	#E69F00	0.9855	0.004	0.0065	0.004
F.carica	Sp	35	FM208	lb_sp	LVT	Cluster1	#E69F00	0.9591	0.011	0.0063	0.0236
F.carica	Sp	35	FM209	lb_sp	LVT	Cluster1	#E69F00	0.9777	0.0061	0.0091	0.007
F.carica	Sp	35	FM210	lb_sp	LVT	Cluster1	#E69F00	0.9711	0.0099	0.007	0.012
F.carica	Sp	35	FM211	lb_sp	LVT	Cluster1	#E69F00	0.9821	0.005	0.005	0.0079
F.carica	Sp	35	FM212	lb_sp	LVT	Cluster1	#E69F00	0.9763	0.0061	0.004	0.0136
F.carica	Sp	35	FM213	lb_sp	admixed	grey	#999999	0.3467	0.4319	0.0113	0.2101
F.carica	Sp	35	FM214	lb_sp	LVT	Cluster1	#E69F00	0.9789	0.0067	0.005	0.0095
F.carica	Sp	35	FM215	lb_sp	LVT	Cluster1	#E69F00	0.9811	0.0049	0.005	0.009
F.carica	Sp	35	FM216	lb_sp	LVT	Cluster1	#E69F00	0.9712	0.0105	0.005	0.0133
F.carica	Sp	35	FM217	lb_sp	LVT	Cluster1	#E69F00	0.9766	0.007	0.0094	0.007
F.carica	Sp	35	FM218	lb_sp	LVT	Cluster1	#E69F00	0.9848	0.005	0.004	0.0062
F.carica	Sp	35	FM219	lb_sp	LVT	Cluster1	#E69F00	0.9839	0.005	0.0051	0.006
Ficus colchica	Sp	37	FM220	bs_sp	admixed	grey	#999999	0.0539	0.383	0.2905	0.2727
Ficus colchica	Sp	37	FM221	bs_sp	admixed	grey	#999999	0.1839	0.0401	0.7495	0.0265
Ficus colchica	Sp	37	FM222	bs_sp	admixed	grey	#999999	0.4514	0.0856	0.2302	0.2327
Ficus colchica	Sp	37	FM223	bs_sp	admixed	grey	#999999	0.2268	0.0159	0.6836	0.0736
Ficus colchica	Sp	37	FM224	bs_sp	admixed	grey	#999999	0.1366	0.2452	0.1424	0.4759
Ficus colchica	Sp	37	FM225	bs_sp	admixed	grey	#999999	0.1003	0.1488	0.5968	0.1541
Ficus colchica	Sp	37	FM226	bs_sp	admixed	grey	#999999	0.0625	0.0157	0.8805	0.0413
Ficus colchica	Sp	37	FM227	bs_sp	admixed	grey	#999999	0.0447	0.0209	0.798	0.1364
Ficus colchica	Sp	37	FM228	bs_sp	admixed	grey	#999999	0.0389	0.8743	0.0738	0.0131
Ficus colchica	Sp	37	FM229	bs_sp	admixed	grey	#999999	0.0811	0.0711	0.8326	0.0153
Ficus colchica	Sp	37	FM230	bs_sp	admixed	grey	#999999	0.0583	0.0521	0.8117	0.0778
Ficus colchica	Sp	37	FM231	bs_sp	admixed	grey	#999999	0.046	0.1232	0.0684	0.7624
Ficus colchica	Sp	37	FM232	bs_sp	admixed	grey	#999999	0.0367	0.3909	0.3588	0.2137
Ficus colchica	Sp	37	FM233	bs_sp	admixed	grey	#999999	0.0342	0.1648	0.6911	0.1098
Ficus colchica	Sp	37	FM234	bs_sp	admixed	grey	#999999	0.057	0.4351	0.1626	0.3453
Ficus colchica	Sp	37	FM235	bs_sp	admixed	grey	#999999	0.2935	0.0325	0.5312	0.1428
Ficus colchica	Sp	37	FM236	bs_sp	admixed	grey	#999999	0.0183	0.0548	0.8439	0.0829
Ficus colchica	Sp	37	FM237	bs_sp	RUP_COL	Cluster3	#009E73	0.0157	0.0207	0.9015	0.0621
Ficus colchica	Sp	37	FM238	bs_sp	admixed	grey	#999999	0.0217	0.0126	0.8979	0.0679
Ficus colchica	Sp	37	FM239	bs_sp	admixed	grey	#999999	0.0968	0.0218	0.6786	0.2028
Ficus colchica	Sp	37	FM240	bs_sp	admixed	grey	#999999	0.1376	0.011	0.8097	0.0417
Ficus colchica	Sp	37	FM241	bs_sp	admixed	grey	#999999	0.0115	0.2224	0.6647	0.1013
Ficus colchica	Sp	37	FM242	bs_sp	admixed	grey	#999999	0.167	0.0216	0.7169	0.0945
Ficus colchica	Sp	37	FM243	bs_sp	admixed	grey	#999999	0.0633	0.1782	0.7144	0.0442
Ficus colchica	Sp	37	FM244	bs_sp	admixed	grey	#999999	0.0263	0.0607	0.6184	0.2947
Ficus colchica	Sp	37	FM245	bs_sp	RUP_COL	Cluster3	#009E73	0.0097	0.0292	0.9501	0.0109
Ficus colchica	Sp	37	FM246	bs_sp	MED	Cluster4	#CC79A7	0.0393	0.0206	0.02	0.9202
Ficus carica	Cv	15	FM247	yt_cv	admixed	grey	#999999	0.0319	0.4502	0.01	0.5079
F.carica	Cv	15	FM248	yt_cv	MED	Cluster4	#CC79A7	0.008	0.0109	0.0097	0.9714
F.carica	Cv	15	FM249	yt_cv	admixed	grey	#999999	0.1331	0.1867	0.0122	0.668
F.carica	Cv	15	FM250	yt_cv	MED	Cluster4	#CC79A7	0.02	0.0139	0.0073	0.9588
F.carica	Sp	28	FM251	cy_sp	LVT	Cluster1	#E69F00	0.9375	0.0119	0.0174	0.0333
F.carica	Sp	28	FM252	cy_sp	admixed	grey	#999999	0.8564	0.0151	0.0055	0.123
F.carica	Sp	28	FM253	cy_sp	LVT	Cluster1	#E69F00	0.9446	0.0194	0.0124	0.0236
F.carica	Sp	28	FM254	cy_sp	admixed	grey	#999999	0.8558	0.0869	0.0289	0.0284
F.carica	Sp	28	FM255	cy_sp	LVT	Cluster1	#E69F00	0.9677	0.008	0.005	0.0193
F.carica	Sp	28	FM256	cy_sp	LVT	Cluster1	#E69F00	0.95	0.0202	0.0085	0.0213
F.carica	Sp	28	FM257	cy_sp	LVT	Cluster1	#E69F00	0.9571	0.0163	0.007	0.0197
F.carica	Sp	28	FM258	cy_sp	LVT	Cluster1	#E69F00	0.9495	0.0191	0.0118	0.0196
F.carica	Sp	28	FM259	cy_sp	admixed	grey	#999999	0.8846	0.0619	0.0171	0.0364
F.carica	Sp	28	FM260	cy_sp	LVT	Cluster1	#E69F00	0.9462	0.0119	0.0088	0.0331
F.carica	Sp	28	FM261	cy_sp	LVT	Cluster1	#E69F00	0.9611	0.0083	0.0123	0.0183
F.carica	Sp	36	FM262	tr_iz_sp	MED	Cluster4	#CC79A7	0.0371	0.0244	0.009	0.9295
F.carica	Sp	36	FM263	tr_iz_sp	admixed	grey	#999999	0.5841	0.0148	0.1132	0.2879
F.carica	Sp	36	FM264	tr_iz_sp	admixed	grey	#999999	0.1769	0.0183	0.006	0.7988
F.carica	Sp	36	FM265	tr_iz_sp	MED	Cluster4	#CC79A7	0.0089	0.019	0.0056	0.9665
F.carica	Sp	36	FM266	tr_iz_sp	admixed	grey	#999999	0.2508	0.0151	0.0891	0.645
F.carica	Sp	36	FM267	tr_iz_sp	admixed	grey	#999999	0.4447	0.013	0.0579	0.4844
F.carica	Sp	36	FM268	tr_iz_sp	admixed	grey	#999999	0.5166	0.1283	0.0721	0.2829
F.carica	Sp	36	FM269	tr_iz_sp	admixed	grey	#999999	0.1003	0.01	0.0102	0.8795
F.carica	Sp	36	FM270	tr_iz_sp	admixed	grey	#999999	0.1241	0.0099	0.0049	0.8611
F.carica	Sp	36	FM271	tr_iz_sp	admixed	grey	#999999	0.0741	0.0901	0.0635	0.7723
F.carica	Sp	36	FM272	tr_iz_sp	admixed	grey	#999999	0.0243	0.0251	0.5462	0.4044
F.carica	Sp	36	FM273	tr_iz_sp	MED	Cluster4	#CC79A7	0.0371	0.0146	0.0134	0.9349
F.carica	Sp	36	FM274	tr_iz_sp	MED	Cluster4	#CC79A7	0.0081	0.0522	0.004	0.9357
F.carica	Sp	36	FM275	tr_iz_sp	admixed	grey	#999999	0.0365	0.3907	0.3582	0.2146
F.carica	Sp	36	FM276	tr_iz_sp	admixed	grey	#999999	0.3012	0.0671	0.01	0.6216
F.carica	Sp	36	FM277	tr_iz_sp	admixed	grey	#999999	0.0417	0.0647	0.009	0.8846
F.carica	Sp	36	FM278	tr_iz_sp	admixed	grey	#999999	0.0293	0.2602	0.4455	0.265
F.carica	Sp	36	FM279	tr_iz_sp	admixed	grey	#999999	0.0077	0.2025	0.0243	0.7656
F.carica	Sp	36	FM280	tr_iz_sp	admixed	grey	#999999	0.6571	0.0129	0.0072	0.3228
F.carica	Sp	36	FM281	tr_iz_sp	admixed	grey	#999999	0.2683	0.0924	0.0107	0.6286
F.carica	Cv	11	FM282	ba_cv	MED	Cluster4	#CC79A7	0.0178	0.0451	0.005	0.932
F.carica	Cv	11	FM283	ba_cv	MAR_DZ	Cluster2	#56B4E9	0.004	0.9861	0.0039	0.006
F.carica	Cv	11	FM284	ba_cv	MED	Cluster4	#CC79A7	0.0072	0.0443	0.0048	0.9437
F.carica	Cv	11	FM285	ba_cv	MED	Cluster4	#CC79A7	0.0079	0.0109	0.004	0.9771
F.carica	Cv	11	FM286	ba_cv	MED	Cluster4	#CC79A7	0.0153	0.007	0.004	0.9737
F.carica	Sp	29	FM287	ba_sp	MED	Cluster4	#CC79A7	0.006	0.0117	0.0085	0.9737
F.carica	Sp	29	FM288	ba_sp	MED	Cluster4	#CC79A7	0.0146	0.0215	0.004	0.9599
F.carica	Sp	31	FM289	hr_sp	MED	Cluster4	#CC79A7	0.009	0.0104	0.004	0.9766
F.carica	Sp	31	FM290	hr_sp	admixed	grey	#999999	0.098	0.1617	0.0055	0.7348
F.carica	Sp	31	FM291	hr_sp	MED	Cluster4	#CC79A7	0.0105	0.008	0.0059	0.9756
F.carica	Sp	31	FM292	hr_sp	admixed	grey	#999999	0.0193	0.7723	0.008	0.2003
F.carica	Sp	31	FM293	hr_sp	MED	Cluster4	#CC79A7	0.006	0.0119	0.0087	0.9735
F.carica	Sp	31	FM294	hr_sp	admixed	grey	#999999	0.021	0.5055	0.01	0.4635
F.carica	Sp	31	FM295	hr_sp	MED	Cluster4	#CC79A7	0.0099	0.0189	0.009	0.9621
F.carica	Sp	31	FM296	hr_sp	MED	Cluster4	#CC79A7	0.0089	0.0089	0.005	0.9772
F.carica	Sp	31	FM297	hr_sp	admixed	grey	#999999	0.01	0.732	0.0203	0.2378
F.carica	Sp	31	FM298	hr_sp	admixed	grey	#999999	0.0441	0.0089	0.0711	0.8759
F.carica	Sp	31	FM299	hr_sp	MED	Cluster4	#CC79A7	0.007	0.0859	0.0051	0.902
F.carica	Sp	31	FM300	hr_sp	MED	Cluster4	#CC79A7	0.0248	0.005	0.006	0.9642
F.carica	Sp	31	FM301	hr_sp	admixed	grey	#999999	0.1772	0.0451	0.0047	0.7731
F.carica	Sp	31	FM302	hr_sp	MED	Cluster4	#CC79A7	0.0069	0.009	0.0081	0.9761
F.carica	Sp	31	FM303	hr_sp	MED	Cluster4	#CC79A7	0.007	0.0422	0.0052	0.9456
F.carica	Sp	31	FM304	hr_sp	admixed	grey	#999999	0.1461	0.1894	0.0157	0.6488
F.carica	Sp	31	FM305	hr_sp	MED	Cluster4	#CC79A7	0.0077	0.0141	0.007	0.9712
F.carica	Sp	31	FM306	hr_sp	admixed	grey	#999999	0.0217	0.3478	0.0089	0.6215
F.carica	Sp	31	FM307	hr_sp	MED	Cluster4	#CC79A7	0.0121	0.0212	0.0069	0.9597
F.carica	Sp	31	FM308	hr_sp	MED	Cluster4	#CC79A7	0.0123	0.0722	0.007	0.9086
F.carica	Sp	31	FM309	hr_sp	MED	Cluster4	#CC79A7	0.0135	0.0418	0.0083	0.9363
F.carica	Sp	31	FM310	hr_sp	MED	Cluster4	#CC79A7	0.0113	0.0075	0.004	0.9772
F.carica	Sp	31	FM311	hr_sp	MED	Cluster4	#CC79A7	0.0165	0.0375	0.005	0.9411
F.carica	Sp	31	FM312	hr_sp	admixed	grey	#999999	0.014	0.4246	0.0129	0.5485
F.carica	Sp	31	FM313	hr_sp	admixed	grey	#999999	0.086	0.1351	0.0095	0.7693
F.carica	Sp	31	FM314	hr_sp	admixed	grey	#999999	0.1107	0.1433	0.0081	0.7378
F.carica	Sp	31	FM315	hr_sp	MED	Cluster4	#CC79A7	0.0089	0.0435	0.006	0.9416
F.carica	Sp	30	FM316	si_sp	MED	Cluster4	#CC79A7	0.0189	0.0216	0.0063	0.9532
F.carica	Sp	30	FM317	si_sp	MED	Cluster4	#CC79A7	0.0265	0.011	0.0065	0.956
F.carica	Sp	30	FM318	si_sp	MED	Cluster4	#CC79A7	0.0122	0.009	0.005	0.9738
F.carica	Sp	30	FM319	si_sp	MED	Cluster4	#CC79A7	0.0194	0.0593	0.0089	0.9123
F.carica	Sp	30	FM320	si_sp	MED	Cluster4	#CC79A7	0.014	0.0144	0.006	0.9656
F.carica	Sp	30	FM321	si_sp	MED	Cluster4	#CC79A7	0.008	0.0129	0.004	0.9751
F.carica	Sp	30	FM322	si_sp	MED	Cluster4	#CC79A7	0.028	0.0075	0.005	0.9595
F.carica	Sp	30	FM323	si_sp	admixed	grey	#999999	0.0929	0.0572	0.0172	0.8327
F.carica	Sp	30	FM324	si_sp	MED	Cluster4	#CC79A7	0.0208	0.0079	0.006	0.9653
F.carica	Sp	30	FM325	si_sp	admixed	grey	#999999	0.1287	0.0111	0.0137	0.8465
F.carica	Sp	30	FM326	si_sp	admixed	grey	#999999	0.1037	0.118	0.0154	0.7629
F.carica	Sp	30	FM327	si_sp	admixed	grey	#999999	0.2647	0.1523	0.0145	0.5686
F.carica	Sp	30	FM328	si_sp	admixed	grey	#999999	0.1332	0.0222	0.0073	0.8373
F.carica	Sp	30	FM329	si_sp	MAR_DZ	Cluster2	#56B4E9	0.006	0.9765	0.005	0.0125
F.carica	Sp	30	FM330	si_sp	MAR_DZ	Cluster2	#56B4E9	0.0121	0.9218	0.0064	0.0597
F.carica	Sp	30	FM331	si_sp	MED	Cluster4	#CC79A7	0.0819	0.01	0.0079	0.9002
F.carica	Sp	30	FM332	si_sp	admixed	grey	#999999	0.0102	0.1361	0.007	0.8467
F.carica	Sp	30	FM333	si_sp	MED	Cluster4	#CC79A7	0.0162	0.0587	0.004	0.9211
F.carica	Sp	30	FM334	si_sp	admixed	grey	#999999	0.0439	0.0893	0.0294	0.8374
F.carica	Sp	30	FM335	si_sp	MED	Cluster4	#CC79A7	0.0184	0.0168	0.0089	0.9559
F.carica	Sp	30	FM336	si_sp	admixed	grey	#999999	0.0946	0.0149	0.0242	0.8663
F.carica	Sp	30	FM337	si_sp	admixed	grey	#999999	0.0968	0.0277	0.0067	0.8688
F.carica	Sp	30	FM338	si_sp	MAR_DZ	Cluster2	#56B4E9	0.005	0.9638	0.004	0.0272
F.carica	Cv	10	FM339	si_cv	admixed	grey	#999999	0.1032	0.0071	0.0101	0.8796
F.carica	Cv	10	FM340	si_cv	MAR_DZ	Cluster2	#56B4E9	0.0039	0.9869	0.003	0.0062
F.carica	Cv	10	FM341	si_cv	admixed	grey	#999999	0.1368	0.0094	0.0248	0.829
F.carica	Cv	10	FM342	si_cv	MED	Cluster4	#CC79A7	0.0107	0.0289	0.007	0.9534
F.carica	Cv	10	FM343	si_cv	admixed	grey	#999999	0.079	0.032	0.0093	0.8797
F.carica	Cv	10	FM344	si_cv	MED	Cluster4	#CC79A7	0.0182	0.0109	0.008	0.9629
F.carica	Cv	10	FM345	si_cv	MED	Cluster4	#CC79A7	0.0149	0.006	0.0082	0.9709
F.carica	Cv	10	FM346	si_cv	MED	Cluster4	#CC79A7	0.008	0.0121	0.0071	0.9727
F.carica	Cv	10	FM347	si_cv	MED	Cluster4	#CC79A7	0.009	0.0103	0.004	0.9767
F.carica	Cv	10	FM348	si_cv	MED	Cluster4	#CC79A7	0.0285	0.0092	0.0049	0.9574
F.carica	Cv	10	FM349	si_cv	MED	Cluster4	#CC79A7	0.0186	0.0167	0.0089	0.9557
F.carica	Cv	10	FM350	si_cv	MED	Cluster4	#CC79A7	0.0081	0.0181	0.0079	0.966
F.carica	Cv	10	FM351	si_cv	MED	Cluster4	#CC79A7	0.0093	0.04	0.006	0.9447
F.carica	Cv	10	FM352	si_cv	admixed	grey	#999999	0.1201	0.0178	0.006	0.8561
F.carica	Cv	10	FM353	si_cv	MED	Cluster4	#CC79A7	0.0126	0.012	0.006	0.9694
F.carica	Cv	10	FM354	si_cv	MED	Cluster4	#CC79A7	0.0079	0.0595	0.005	0.9276
F.carica	Cv	10	FM355	si_cv	admixed	grey	#999999	0.1046	0.0127	0.0095	0.8731
F.carica	Cv	10	FM356	si_cv	admixed	grey	#999999	0.0125	0.6178	0.0084	0.3613
F.carica	Cv	10	FM357	si_cv	MED	Cluster4	#CC79A7	0.007	0.0163	0.0057	0.971
F.carica	Cv	10	FM358	si_cv	MED	Cluster4	#CC79A7	0.062	0.0155	0.0123	0.9101
F.carica	Cv	10	FM359	si_cv	admixed	grey	#999999	0.0128	0.6303	0.0051	0.3518
F.carica	Cv	10	FM360	si_cv	admixed	grey	#999999	0.0111	0.6922	0.0088	0.2879
F.carica	Sp	27	FM361	it_sp	MED	Cluster4	#CC79A7	0.0088	0.0091	0.0068	0.9753
F.carica	Sp	27	FM362	it_sp	admixed	grey	#999999	0.3279	0.0406	0.0291	0.6024
F.carica	Sp	27	FM363	it_sp	MED	Cluster4	#CC79A7	0.0304	0.0069	0.007	0.9557
F.carica	Sp	27	FM364	it_sp	MED	Cluster4	#CC79A7	0.0306	0.0069	0.007	0.9555
F.carica	Sp	27	FM365	it_sp	admixed	grey	#999999	0.3167	0.0173	0.007	0.6589
F.carica	Sp	27	FM366	it_sp	admixed	grey	#999999	0.0614	0.1358	0.0148	0.788
F.carica	Sp	27	FM367	it_sp	admixed	grey	#999999	0.596	0.0079	0.0051	0.391
F.carica	Sp	27	FM368	it_sp	MED	Cluster4	#CC79A7	0.0057	0.0147	0.0059	0.9737
F.carica	Sp	27	FM369	it_sp	MED	Cluster4	#CC79A7	0.0101	0.006	0.005	0.9789
F.carica	Sp	27	FM370	it_sp	admixed	grey	#999999	0.031	0.4777	0.0127	0.4785
F.carica	Sp	27	FM371	it_sp	admixed	grey	#999999	0.0131	0.1068	0.006	0.8741
F.carica	Sp	27	FM372	it_sp	MED	Cluster4	#CC79A7	0.0242	0.0081	0.007	0.9607
F.carica	Sp	27	FM373	it_sp	MED	Cluster4	#CC79A7	0.0121	0.006	0.0071	0.9747
F.carica	Sp	27	FM374	it_sp	MED	Cluster4	#CC79A7	0.0341	0.0111	0.0069	0.9479
F.carica	Sp	27	FM375	it_sp	MED	Cluster4	#CC79A7	0.0123	0.007	0.0751	0.9056
F.carica	Sp	27	FM376	it_sp	MED	Cluster4	#CC79A7	0.0123	0.0065	0.006	0.9751
F.carica	Sp	27	FM377	it_sp	admixed	grey	#999999	0.1257	0.0607	0.005	0.8086
F.carica	Sp	27	FM378	it_sp	admixed	grey	#999999	0.0075	0.017	0.1133	0.8622
F.carica	Sp	27	FM379	it_sp	MED	Cluster4	#CC79A7	0.012	0.007	0.005	0.976
F.carica	Sp	27	FM380	it_sp	admixed	grey	#999999	0.2105	0.0878	0.0079	0.6937
F.carica	Sp	27	FM381	it_sp	MED	Cluster4	#CC79A7	0.008	0.006	0.005	0.981
F.carica	Sp	27	FM382	it_sp	MED	Cluster4	#CC79A7	0.0111	0.0443	0.012	0.9326
F.carica	Sp	27	FM383	it_sp	MED	Cluster4	#CC79A7	0.0139	0.0063	0.006	0.9739
F.carica	Sp	27	FM384	it_sp	MED	Cluster4	#CC79A7	0.0158	0.011	0.0055	0.9677
F.carica	Sp	27	FM385	it_sp	MED	Cluster4	#CC79A7	0.0302	0.0127	0.0113	0.9458
F.carica	Sp	27	FM386	it_sp	admixed	grey	#999999	0.2786	0.023	0.008	0.6904
F.carica	Sp	27	FM387	it_sp	MED	Cluster4	#CC79A7	0.0101	0.0071	0.005	0.9778
F.carica	Sp	27	FM388	it_sp	MED	Cluster4	#CC79A7	0.0152	0.0061	0.0076	0.9711
F.carica	Sp	27	FM389	it_sp	MED	Cluster4	#CC79A7	0.0098	0.0344	0.006	0.9498
F.carica	Sp	27	FM390	it_sp	admixed	grey	#999999	0.0732	0.0677	0.0135	0.8455
F.carica	Sp	27	FM391	it_sp	MED	Cluster4	#CC79A7	0.0185	0.011	0.0049	0.9657
F.carica	Sp	27	FM392	it_sp	admixed	grey	#999999	0.1787	0.0145	0.0301	0.7768
F.carica	Sp	27	FM393	it_sp	MED	Cluster4	#CC79A7	0.01	0.0603	0.0133	0.9164
F.carica	Sp	27	FM394	it_sp	MED	Cluster4	#CC79A7	0.008	0.009	0.008	0.975
F.carica	Sp	27	FM395	it_sp	admixed	grey	#999999	0.0231	0.2325	0.0138	0.7306
F.carica	Sp	27	FM396	it_sp	MED	Cluster4	#CC79A7	0.0111	0.0079	0.005	0.976
F.carica	Sp	26	FM397	fr_ve_sp	MED	Cluster4	#CC79A7	0.0118	0.0201	0.007	0.9611
F.carica	Sp	26	FM398	fr_ve_sp	MED	Cluster4	#CC79A7	0.0073	0.0119	0.005	0.9758
F.carica	Sp	26	FM399	fr_ve_sp	admixed	grey	#999999	0.1339	0.0081	0.0051	0.8529
F.carica	Sp	26	FM400	fr_ve_sp	admixed	grey	#999999	0.0369	0.4996	0.009	0.4544
F.carica	Sp	26	FM401	fr_ve_sp	admixed	grey	#999999	0.0102	0.033	0.1268	0.83
F.carica	Sp	26	FM402	fr_ve_sp	MED	Cluster4	#CC79A7	0.0109	0.0147	0.0288	0.9456
F.carica	Sp	26	FM403	fr_ve_sp	MED	Cluster4	#CC79A7	0.0081	0.0151	0.005	0.9719
F.carica	Sp	26	FM404	fr_ve_sp	admixed	grey	#999999	0.0287	0.1114	0.0051	0.8548
F.carica	Sp	26	FM405	fr_pn_sp	admixed	grey	#999999	0.0227	0.0778	0.0081	0.8913
F.carica	Sp	26	FM406	fr_pn_sp	admixed	grey	#999999	0.4707	0.0247	0.007	0.4976
F.carica	Sp	26	FM407	fr_pn_sp	admixed	grey	#999999	0.0224	0.285	0.1289	0.5636
F.carica	Sp	26	FM408	fr_pn_sp	MED	Cluster4	#CC79A7	0.0153	0.0113	0.0183	0.9551
F.carica	Sp	26	FM409	fr_pn_sp	MED	Cluster4	#CC79A7	0.0089	0.0123	0.0084	0.9705
F.carica	Sp	26	FM410	fr_pn_sp	MED	Cluster4	#CC79A7	0.009	0.008	0.005	0.978
F.carica	Sp	26	FM411	fr_pn_sp	MED	Cluster4	#CC79A7	0.0255	0.005	0.006	0.9635
F.carica	Sp	26	FM412	fr_pn_sp	MED	Cluster4	#CC79A7	0.0234	0.0673	0.006	0.9034
F.carica	Sp	26	FM413	fr_pn_sp	MED	Cluster4	#CC79A7	0.007	0.0129	0.0081	0.9721
F.carica	Sp	26	FM414	fr_pn_sp	MED	Cluster4	#CC79A7	0.0127	0.0116	0.0138	0.9619
F.carica	Sp	26	FM415	fr_pn_sp	MED	Cluster4	#CC79A7	0.0261	0.008	0.0077	0.9582
F.carica	Sp	26	FM416	fr_pn_sp	admixed	grey	#999999	0.0517	0.0477	0.0079	0.8927
F.carica	Sp	26	FM417	fr_pn_sp	MED	Cluster4	#CC79A7	0.056	0.0228	0.0073	0.9139
F.carica	Sp	26	FM418	fr_pn_sp	MED	Cluster4	#CC79A7	0.0159	0.0229	0.005	0.9563
F.carica	Sp	26	FM419	fr_pn_sp	MED	Cluster4	#CC79A7	0.0089	0.0121	0.006	0.973
F.carica	Sp	26	FM420	fr_pn_sp	MED	Cluster4	#CC79A7	0.0211	0.0504	0.007	0.9215
F.carica	Sp	26	FM421	fr_pn_sp	MED	Cluster4	#CC79A7	0.0251	0.0126	0.0169	0.9453
F.carica	Sp	26	FM422	fr_pn_sp	MED	Cluster4	#CC79A7	0.0121	0.0147	0.0059	0.9673
F.carica	Sp	26	FM423	fr_pn_sp	MED	Cluster4	#CC79A7	0.0284	0.0226	0.0147	0.9343
F.carica	Sp	26	FM424	fr_pn_sp	admixed	grey	#999999	0.0094	0.1455	0.0075	0.8375
F.carica	Sp	26	FM425	fr_fr_sp	MED	Cluster4	#CC79A7	0.008	0.0599	0.006	0.9261
F.carica	Sp	26	FM426	fr_fr_sp	MED	Cluster4	#CC79A7	0.0343	0.0513	0.0099	0.9045
F.carica	Sp	26	FM427	fr_fr_sp	MED	Cluster4	#CC79A7	0.0286	0.0227	0.0091	0.9397
F.carica	Sp	26	FM428	fr_fr_sp	MED	Cluster4	#CC79A7	0.0092	0.0233	0.004	0.9635
F.carica	Sp	26	FM429	fr_fr_sp	MED	Cluster4	#CC79A7	0.0076	0.0315	0.0071	0.9538
F.carica	Sp	26	FM430	fr_fr_sp	MED	Cluster4	#CC79A7	0.0167	0.0627	0.005	0.9156
F.carica	Sp	26	FM431	fr_fr_sp	MED	Cluster4	#CC79A7	0.0179	0.0049	0.004	0.9731
F.carica	Sp	26	FM432	fr_fo_sp	admixed	grey	#999999	0.0062	0.1852	0.0059	0.8027
F.carica	Sp	26	FM433	fr_fo_sp	MED	Cluster4	#CC79A7	0.0077	0.0134	0.005	0.9739
F.carica	Sp	26	FM434	fr_fo_sp	MED	Cluster4	#CC79A7	0.0173	0.0206	0.005	0.9571
F.carica	Sp	26	FM435	fr_fo_sp	MED	Cluster4	#CC79A7	0.0091	0.0662	0.007	0.9178
F.carica	Sp	26	FM436	fr_fo_sp	MED	Cluster4	#CC79A7	0.0191	0.0467	0.007	0.9272
F.carica	Sp	26	FM437	fr_fo_sp	MED	Cluster4	#CC79A7	0.0164	0.008	0.004	0.9716
F.carica	Sp	26	FM438	fr_fo_sp	MED	Cluster4	#CC79A7	0.0179	0.0263	0.0068	0.949
F.carica	Sp	26	FM439	fr_fo_sp	admixed	grey	#999999	0.3112	0.013	0.007	0.6688
F.carica	Sp	26	FM440	fr_fo_sp	MED	Cluster4	#CC79A7	0.02	0.02	0.006	0.954
F.carica	Sp	26	FM441	fr_fo_sp	MED	Cluster4	#CC79A7	0.0083	0.0269	0.0061	0.9587
F.carica	Sp	26	FM442	fr_fo_sp	MED	Cluster4	#CC79A7	0.008	0.048	0.005	0.939
F.carica	Cv	9	FM443	fr_pr_cv	admixed	grey	#999999	0.0133	0.0285	0.3211	0.6371
F.carica	Cv	9	FM444	fr_pr_cv	admixed	grey	#999999	0.005	0.1193	0.0065	0.8692
F.carica	Cv	9	FM445	fr_pr_cv	admixed	grey	#999999	0.0122	0.0613	0.1547	0.7718
F.carica	Cv	9	FM446	fr_pr_cv	MED	Cluster4	#CC79A7	0.008	0.0121	0.0765	0.9034
F.carica	Cv	9	FM447	fr_pr_cv	MED	Cluster4	#CC79A7	0.0571	0.0186	0.0138	0.9105
F.carica	Cv	9	FM448	fr_pr_cv	LVT	Cluster1	#E69F00	0.9554	0.0104	0.0095	0.0247
F.carica	Cv	9	FM449	fr_pr_cv	admixed	grey	#999999	0.0426	0.0483	0.0108	0.8983
F.carica	Cv	9	FM450	fr_pr_cv	admixed	grey	#999999	0.0569	0.0903	0.008	0.8448
F.carica	Cv	9	FM451	fr_pr_cv	MED	Cluster4	#CC79A7	0.0668	0.0137	0.0121	0.9074
F.carica	Cv	9	FM452	fr_pr_cv	MED	Cluster4	#CC79A7	0.0239	0.0121	0.0052	0.9588
F.carica	Cv	9	FM453	fr_pr_cv	admixed	grey	#999999	0.0936	0.0412	0.0125	0.8526
F.carica	Cv	9	FM454	fr_pr_cv	MED	Cluster4	#CC79A7	0.0145	0.0287	0.007	0.9497
F.carica	Cv	9	FM455	fr_pr_cv	admixed	grey	#999999	0.0065	0.2048	0.0116	0.7771
F.carica	Cv	9	FM456	fr_pr_cv	MED	Cluster4	#CC79A7	0.007	0.007	0.0093	0.9767
F.carica	Cv	9	FM457	fr_pr_cv	MED	Cluster4	#CC79A7	0.0142	0.0709	0.0058	0.9091
F.carica	Cv	9	FM458	fr_pr_cv	admixed	grey	#999999	0.0426	0.2726	0.0069	0.6779
F.carica	Cv	9	FM459	fr_pr_cv	admixed	grey	#999999	0.2573	0.2581	0.0101	0.4744
F.carica	Cv	9	FM460	fr_pr_cv	admixed	grey	#999999	0.0079	0.1778	0.0062	0.8081
F.carica	Cv	6	FM461	dz_db_cv	admixed	grey	#999999	0.0275	0.6817	0.0143	0.2765
F.carica	Cv	6	FM462	dz_db_cv	admixed	grey	#999999	0.1179	0.6552	0.008	0.2189
F.carica	Cv	6	FM463	dz_db_cv	admixed	grey	#999999	0.1228	0.0639	0.007	0.8063
F.carica	Cv	6	FM464	dz_db_cv	admixed	grey	#999999	0.0814	0.5445	0.0089	0.3652
F.carica	Cv	6	FM465	dz_db_cv	admixed	grey	#999999	0.0153	0.4859	0.0062	0.4926
F.carica	Cv	6	FM466	dz_db_cv	admixed	grey	#999999	0.0581	0.608	0.0167	0.3172
F.carica	Cv	6	FM467	dz_db_cv	admixed	grey	#999999	0.3335	0.2239	0.0546	0.388
F.carica	Cv	6	FM468	dz_db_cv	MAR_DZ	Cluster2	#56B4E9	0.0052	0.9811	0.006	0.0077
F.carica	Cv	6	FM469	dz_db_cv	MAR_DZ	Cluster2	#56B4E9	0.028	0.9329	0.006	0.0331
F.carica	Cv	6	FM470	dz_db_cv	MED	Cluster4	#CC79A7	0.0251	0.0383	0.0071	0.9294
F.carica	Cv	6	FM471	dz_db_cv	admixed	grey	#999999	0.0165	0.1148	0.0168	0.852
F.carica	Cv	6	FM472	dz_db_cv	admixed	grey	#999999	0.0269	0.1893	0.0139	0.7698
F.carica	Cv	6	FM473	dz_db_cv	admixed	grey	#999999	0.0121	0.2238	0.0099	0.7542
F.carica	Cv	6	FM474	dz_to_cv	admixed	grey	#999999	0.0226	0.4185	0.1127	0.4463
F.carica	Cv	6	FM475	dz_to_cv	MAR_DZ	Cluster2	#56B4E9	0.0044	0.9824	0.004	0.0092
F.carica	Cv	6	FM476	dz_to_cv	MED	Cluster4	#CC79A7	0.0251	0.0166	0.0059	0.9524
F.carica	Cv	6	FM477	dz_to_cv	MAR_DZ	Cluster2	#56B4E9	0.0212	0.9394	0.0051	0.0343
F.carica	Cv	6	FM478	dz_to_cv	admixed	grey	#999999	0.0154	0.6386	0.006	0.34
F.carica	Cv	6	FM479	dz_to_cv	MAR_DZ	Cluster2	#56B4E9	0.012	0.9517	0.0175	0.0188
F.carica	Cv	6	FM480	dz_to_cv	admixed	grey	#999999	0.0224	0.8471	0.009	0.1215
F.carica	Cv	6	FM481	dz_to_cv	MAR_DZ	Cluster2	#56B4E9	0.0109	0.9611	0.0099	0.0181
F.carica	Cv	6	FM482	dz_to_cv	admixed	grey	#999999	0.0159	0.6439	0.0059	0.3342
F.carica	Cv	6	FM483	dz_bo_cv	MAR_DZ	Cluster2	#56B4E9	0.016	0.9493	0.005	0.0297
F.carica	Cv	6	FM484	dz_bo_cv	admixed	grey	#999999	0.1847	0.345	0.065	0.4053
F.carica	Cv	6	FM485	dz_bo_cv	MED	Cluster4	#CC79A7	0.0064	0.051	0.0096	0.933
F.carica	Cv	6	FM486	dz_bo_cv	admixed	grey	#999999	0.0609	0.2162	0.026	0.6969
F.carica	Cv	6	FM487	dz_bo_cv	MAR_DZ	Cluster2	#56B4E9	0.0246	0.9145	0.0083	0.0525
F.carica	Cv	6	FM488	dz_bo_cv	admixed	grey	#999999	0.0303	0.1075	0.0179	0.8443
F.carica	Cv	6	FM489	dz_bo_cv	MAR_DZ	Cluster2	#56B4E9	0.0062	0.9502	0.0071	0.0365
F.carica	Cv	6	FM490	dz_bo_cv	admixed	grey	#999999	0.0235	0.539	0.023	0.4145
F.carica	Cv	6	FM491	dz_bo_cv	admixed	grey	#999999	0.0579	0.1577	0.0079	0.7764
F.carica	Sp	25	FM492	fr_so_sp	MED	Cluster4	#CC79A7	0.0204	0.0285	0.0051	0.946
F.carica	Sp	25	FM493	fr_so_sp	MED	Cluster4	#CC79A7	0.0134	0.024	0.004	0.9586
F.carica	Sp	25	FM494	fr_so_sp	LVT	Cluster1	#E69F00	0.9007	0.0535	0.013	0.0328
F.carica	Sp	25	FM495	fr_so_sp	admixed	grey	#999999	0.0333	0.314	0.0264	0.6263
F.carica	Sp	25	FM496	fr_so_sp	MED	Cluster4	#CC79A7	0.0301	0.0201	0.0049	0.945
F.carica	Sp	25	FM497	fr_so_sp	admixed	grey	#999999	0.008	0.3227	0.0049	0.6644
F.carica	Sp	25	FM498	fr_so_sp	admixed	grey	#999999	0.018	0.18	0.0705	0.7315
F.carica	Sp	25	FM499	fr_so_sp	admixed	grey	#999999	0.1472	0.099	0.0113	0.7425
F.carica	Sp	25	FM500	fr_so_sp	admixed	grey	#999999	0.059	0.225	0.008	0.708
F.carica	Cv	6	FM501	dz_cv	admixed	grey	#999999	0.5595	0.2325	0.008	0.1999
F.carica	Cv	6	FM502	dz_cv	MAR_DZ	Cluster2	#56B4E9	0.004	0.9866	0.003	0.0064
F.carica	Cv	6	FM503	dz_cv	MED	Cluster4	#CC79A7	0.014	0.0107	0.006	0.9693
F.carica	Cv	6	FM504	dz_cv	MAR_DZ	Cluster2	#56B4E9	0.008	0.9283	0.005	0.0587
F.carica	Cv	6	FM505	dz_cv	admixed	grey	#999999	0.0081	0.8945	0.0088	0.0886
F.carica	Cv	6	FM506	dz_cv	admixed	grey	#999999	0.007	0.8017	0.0101	0.1812
F.carica	Cv	6	FM507	dz_cv	MED	Cluster4	#CC79A7	0.0267	0.0199	0.006	0.9474
F.carica	Cv	6	FM508	dz_cv	admixed	grey	#999999	0.0211	0.8049	0.0063	0.1677
F.carica	Cv	6	FM509	dz_cv	admixed	grey	#999999	0.0051	0.173	0.0144	0.8075
F.carica	Cv	6	FM510	dz_cv	admixed	grey	#999999	0.0296	0.4652	0.1803	0.325
F.carica	Cv	6	FM511	dz_cv	admixed	grey	#999999	0.1591	0.656	0.0112	0.1737
F.carica	Cv	6	FM512	dz_cv	admixed	grey	#999999	0.0263	0.5518	0.006	0.4159
F.carica	Cv	6	FM513	dz_cv	admixed	grey	#999999	0.0275	0.8524	0.0257	0.0944
F.carica	Cv	6	FM514	dz_cv	MED	Cluster4	#CC79A7	0.0099	0.0121	0.0111	0.9669
F.carica	Sp	24	FM515	ba_i_sp	admixed	grey	#999999	0.5591	0.2325	0.008	0.2005
F.carica	Sp	24	FM516	ba_i_sp	admixed	grey	#999999	0.0244	0.7839	0.007	0.1847
F.carica	Sp	24	FM517	ba_i_sp	admixed	grey	#999999	0.2857	0.0199	0.0105	0.6839
F.carica	Sp	24	FM518	ba_i_sp	admixed	grey	#999999	0.7043	0.0245	0.005	0.2663
F.carica	Sp	24	FM519	ba_i_sp	admixed	grey	#999999	0.0422	0.272	0.0068	0.679
F.carica	Cv	9	FM520	fr_br_cv	MED	Cluster4	#CC79A7	0.0149	0.006	0.0083	0.9709
F.carica	Cv	9	FM521	fr_br_cv	MAR_DZ	Cluster2	#56B4E9	0.004	0.9867	0.003	0.0063
F.carica	Cv	9	FM522	fr_br_cv	admixed	grey	#999999	0.2271	0.0212	0.0157	0.736
F.carica	Cv	9	FM523	fr_br_cv	admixed	grey	#999999	0.0129	0.3837	0.0355	0.5679
F.carica	Cv	9	FM524	fr_br_cv	admixed	grey	#999999	0.0838	0.0198	0.0054	0.891
F.carica	Cv	9	FM525	fr_br_cv	admixed	grey	#999999	0.0578	0.2419	0.0068	0.6935
F.carica	Cv	9	FM526	fr_br_cv	admixed	grey	#999999	0.1845	0.0134	0.007	0.7951
F.carica	Cv	9	FM527	fr_br_cv	MED	Cluster4	#CC79A7	0.0217	0.0131	0.0061	0.9591
F.carica	Cv	9	FM528	fr_br_cv	MED	Cluster4	#CC79A7	0.0095	0.0277	0.0062	0.9565
F.carica	Cv	9	FM529	fr_br_cv	MED	Cluster4	#CC79A7	0.011	0.0212	0.0061	0.9617
F.carica	Cv	9	FM530	fr_br_cv	admixed	grey	#999999	0.1171	0.1326	0.0063	0.744
F.carica	Cv	9	FM531	fr_br_cv	admixed	grey	#999999	0.006	0.347	0.011	0.636
F.carica	Cv	9	FM532	fr_br_cv	MAR_DZ	Cluster2	#56B4E9	0.0151	0.946	0.006	0.0329
F.carica	Cv	9	FM533	fr_br_cv	admixed	grey	#999999	0.0111	0.8509	0.006	0.132
F.carica	Cv	9	FM534	fr_br_cv	MED	Cluster4	#CC79A7	0.0182	0.0207	0.004	0.9571
F.carica	Cv	9	FM535	fr_br_cv	MAR_DZ	Cluster2	#56B4E9	0.0149	0.9143	0.005	0.0658
F.carica	Cv	9	FM536	fr_br_cv	admixed	grey	#999999	0.1556	0.0153	0.006	0.823
F.carica	Sp	25	FM537	fr_sp	MED	Cluster4	#CC79A7	0.0125	0.0106	0.005	0.9719
F.carica	Sp	25	FM538	fr_sp	admixed	grey	#999999	0.1733	0.0184	0.0063	0.802
F.carica	Sp	25	FM539	fr_sp	admixed	grey	#999999	0.1314	0.0373	0.0605	0.7708
F.carica	Sp	25	FM540	fr_sp	admixed	grey	#999999	0.0404	0.3498	0.0077	0.6021
F.carica	Sp	25	FM541	fr_sp	admixed	grey	#999999	0.0308	0.1051	0.0071	0.857
F.carica	Sp	25	FM542	fr_sp	MED	Cluster4	#CC79A7	0.0165	0.007	0.005	0.9715
F.carica	Sp	25	FM543	fr_sp	MED	Cluster4	#CC79A7	0.0163	0.007	0.005	0.9717
F.carica	Sp	25	FM544	fr_sp	MED	Cluster4	#CC79A7	0.0579	0.0301	0.006	0.906
F.carica	Sp	25	FM545	fr_sp	MED	Cluster4	#CC79A7	0.0575	0.0298	0.006	0.9067
F.carica	Sp	25	FM546	fr_sp	admixed	grey	#999999	0.0071	0.0299	0.1018	0.8611
F.carica	Sp	25	FM547	fr_sp	MED	Cluster4	#CC79A7	0.0067	0.0216	0.0059	0.9658
F.carica	Sp	25	FM548	fr_sp	MED	Cluster4	#CC79A7	0.0154	0.0308	0.0083	0.9455
F.carica	Sp	25	FM549	fr_sp	MED	Cluster4	#CC79A7	0.0079	0.0084	0.0041	0.9796
F.carica	Sp	25	FM550	fr_sp	MED	Cluster4	#CC79A7	0.0222	0.0645	0.0074	0.9059
F.carica	Cv	8	FM551	es_cv	admixed	grey	#999999	0.0189	0.008	0.0992	0.874
F.carica	Cv	8	FM552	es_cv	admixed	grey	#999999	0.5612	0.2323	0.008	0.1985
F.carica	Cv	8	FM553	es_cv	admixed	grey	#999999	0.0659	0.0581	0.0281	0.8479
F.carica	Cv	8	FM554	es_cv	MED	Cluster4	#CC79A7	0.024	0.007	0.0047	0.9643
F.carica	Cv	8	FM555	es_cv	admixed	grey	#999999	0.0441	0.4932	0.006	0.4567
F.carica	Cv	8	FM556	es_cv	MED	Cluster4	#CC79A7	0.0211	0.041	0.0203	0.9176
F.carica	Cv	8	FM557	es_cv	admixed	grey	#999999	0.2717	0.4079	0.006	0.3144
F.carica	Cv	8	FM558	es_cv	MED	Cluster4	#CC79A7	0.0236	0.007	0.0046	0.9648
F.carica	Cv	8	FM559	es_cv	admixed	grey	#999999	0.0439	0.4929	0.006	0.4572
F.carica	Cv	8	FM560	es_cv	MAR_DZ	Cluster2	#56B4E9	0.014	0.9436	0.006	0.0364
F.carica	Cv	8	FM561	es_cv	MAR_DZ	Cluster2	#56B4E9	0.004	0.9797	0.004	0.0123
F.carica	Cv	8	FM562	es_cv	admixed	grey	#999999	0.0836	0.2871	0.006	0.6233
F.carica	Cv	8	FM563	es_cv	MAR_DZ	Cluster2	#56B4E9	0.0149	0.9143	0.005	0.0657
F.carica	Cv	8	FM564	es_cv	admixed	grey	#999999	0.2865	0.0199	0.0105	0.6831
F.carica	Cv	8	FM565	es_cv	admixed	grey	#999999	0.2146	0.2064	0.008	0.571
F.carica	Cv	8	FM566	es_cv	admixed	grey	#999999	0.112	0.1553	0.1273	0.6054
F.carica	Cv	8	FM567	es_cv	admixed	grey	#999999	0.1016	0.0262	0.004	0.8682
F.carica	Cv	8	FM568	es_cv	admixed	grey	#999999	0.56	0.2328	0.008	0.1992
F.carica	Cv	8	FM569	es_cv	MAR_DZ	Cluster2	#56B4E9	0.0149	0.9139	0.005	0.0662
F.carica	Cv	8	FM570	es_cv	MAR_DZ	Cluster2	#56B4E9	0.0151	0.9132	0.005	0.0667
F.carica	Sp	23	FM571	es_sp	admixed	grey	#999999	0.0287	0.1493	0.007	0.8149
F.carica	Sp	23	FM572	es_sp	admixed	grey	#999999	0.0179	0.8962	0.005	0.0809
F.carica	Sp	23	FM573	es_sp	MED	Cluster4	#CC79A7	0.0192	0.0089	0.0089	0.963
F.carica	Sp	23	FM574	es_sp	admixed	grey	#999999	0.0319	0.2915	0.0773	0.5993
F.carica	Sp	23	FM575	es_sp	admixed	grey	#999999	0.0155	0.2143	0.009	0.7612
F.carica	Sp	23	FM576	es_sp	MED	Cluster4	#CC79A7	0.0123	0.0139	0.0063	0.9676
F.carica	Sp	23	FM577	es_sp	MED	Cluster4	#CC79A7	0.0125	0.0345	0.0043	0.9487
F.carica	Sp	23	FM578	es_sp	admixed	grey	#999999	0.0084	0.6165	0.0479	0.3271
F.carica	Sp	23	FM579	es_sp	admixed	grey	#999999	0.6171	0.1068	0.007	0.2691
F.carica	Sp	23	FM580	es_sp	MED	Cluster4	#CC79A7	0.0439	0.0399	0.0157	0.9004
F.carica	Sp	23	FM581	es_sp	admixed	grey	#999999	0.0775	0.1983	0.0073	0.7168
F.carica	Sp	23	FM582	es_sp	admixed	grey	#999999	0.0262	0.3176	0.0525	0.6038
F.carica	Sp	23	FM583	es_sp	admixed	grey	#999999	0.0554	0.1322	0.0069	0.8054
F.carica	Sp	23	FM584	es_sp	MED	Cluster4	#CC79A7	0.0254	0.0244	0.005	0.9452
F.carica	Sp	23	FM585	es_sp	admixed	grey	#999999	0.01	0.7198	0.0207	0.2496
F.carica	Sp	23	FM586	es_sp	admixed	grey	#999999	0.027	0.8708	0.0175	0.0848
F.carica	Sp	23	FM587	es_sp	MED	Cluster4	#CC79A7	0.0161	0.0094	0.005	0.9695
F.carica	Sp	23	FM588	es_sp	admixed	grey	#999999	0.0147	0.1274	0.005	0.8529
F.carica	Sp	23	FM589	es_sp	MAR_DZ	Cluster2	#56B4E9	0.0125	0.9605	0.005	0.022
F.carica	Sp	23	FM590	es_sp	MED	Cluster4	#CC79A7	0.0112	0.0706	0.009	0.9092
F.carica	Sp	23	FM591	es_sp	admixed	grey	#999999	0.0055	0.1877	0.008	0.7989
F.carica	Sp	23	FM592	es_sp	admixed	grey	#999999	0.0456	0.2209	0.3765	0.357
F.carica	Sp	23	FM593	es_sp	admixed	grey	#999999	0.1149	0.0556	0.0124	0.8171
F.carica	Sp	23	FM594	es_sp	MED	Cluster4	#CC79A7	0.0647	0.0148	0.0143	0.9062
F.carica	Sp	23	FM595	es_sp	admixed	grey	#999999	0.0405	0.1564	0.0091	0.794
F.carica	Sp	23	FM596	es_sp	MED	Cluster4	#CC79A7	0.0371	0.0267	0.0051	0.9311
F.carica	Sp	23	FM597	es_sp	admixed	grey	#999999	0.1966	0.0523	0.006	0.7451
F.carica	Sp	23	FM598	es_sp	admixed	grey	#999999	0.1696	0.0288	0.006	0.7956
F.carica	Sp	23	FM599	es_sp	MED	Cluster4	#CC79A7	0.0177	0.0169	0.0082	0.9571
F.carica	Sp	23	FM600	es_sp	MED	Cluster4	#CC79A7	0.0605	0.0193	0.006	0.9141
F.carica	Sp	23	FM601	es_sp	admixed	grey	#999999	0.065	0.0391	0.0083	0.8876
F.carica	Sp	23	FM602	es_sp	MED	Cluster4	#CC79A7	0.0126	0.0541	0.006	0.9273
F.carica	Sp	23	FM603	es_sp	MED	Cluster4	#CC79A7	0.0688	0.0202	0.0051	0.906
F.carica	Sp	23	FM604	es_sp	admixed	grey	#999999	0.8197	0.0231	0.0045	0.1527
F.carica	Sp	23	FM605	es_sp	MED	Cluster4	#CC79A7	0.0119	0.0081	0.012	0.968
F.carica	Sp	23	FM606	es_sp	MED	Cluster4	#CC79A7	0.0145	0.0638	0.0053	0.9165
F.carica	Sp	23	FM607	es_sp	MED	Cluster4	#CC79A7	0.0147	0.0628	0.005	0.9176
F.carica	Sp	23	FM608	es_sp	admixed	grey	#999999	0.0514	0.0091	0.0715	0.868
F.carica	Sp	23	FM609	es_sp	admixed	grey	#999999	0.2593	0.2881	0.0389	0.4137
F.carica	Sp	23	FM610	es_sp	MED	Cluster4	#CC79A7	0.0099	0.017	0.0041	0.969
F.carica	Sp	23	FM611	es_sp	MED	Cluster4	#CC79A7	0.0099	0.0169	0.0042	0.969
F.carica	Sp	23	FM612	es_sp	admixed	grey	#999999	0.0801	0.3082	0.1118	0.4999
F.carica	Sp	23	FM613	es_sp	admixed	grey	#999999	0.8719	0.016	0.006	0.1061
F.carica	Sp	23	FM614	es_sp	MED	Cluster4	#CC79A7	0.0195	0.0678	0.007	0.9058
F.carica	Sp	23	FM615	es_sp	MED	Cluster4	#CC79A7	0.0135	0.0774	0.005	0.9041
F.carica	Sp	23	FM616	es_sp	admixed	grey	#999999	0.7045	0.0245	0.005	0.266
F.carica	Sp	23	FM617	es_sp	admixed	grey	#999999	0.5233	0.1526	0.0082	0.3159
F.carica	Cv	2	FM618	ma_rif_cv	MAR_DZ	Cluster2	#56B4E9	0.004	0.9839	0.005	0.0071
F.carica	Cv	2	FM619	ma_rif_cv	MAR_DZ	Cluster2	#56B4E9	0.0329	0.9246	0.006	0.0364
F.carica	Cv	2	FM620	ma_rif_cv	MAR_DZ	Cluster2	#56B4E9	0.0193	0.9331	0.006	0.0416
F.carica	Cv	2	FM621	ma_rif_cv	MAR_DZ	Cluster2	#56B4E9	0.005	0.9781	0.005	0.0119
F.carica	Cv	2	FM622	ma_rif_cv	MAR_DZ	Cluster2	#56B4E9	0.007	0.9765	0.004	0.0125
F.carica	Cv	2	FM623	ma_rif_cv	MAR_DZ	Cluster2	#56B4E9	0.0088	0.9752	0.0054	0.0106
F.carica	Cv	2	FM624	ma_rif_cv	admixed	grey	#999999	0.0169	0.7215	0.0046	0.2571
F.carica	Cv	2	FM625	ma_rif_cv	MAR_DZ	Cluster2	#56B4E9	0.006	0.9821	0.0031	0.0087
F.carica	Cv	2	FM626	ma_rif_cv	MAR_DZ	Cluster2	#56B4E9	0.005	0.9795	0.0037	0.0118
F.carica	Cv	2	FM627	ma_rif_cv	MAR_DZ	Cluster2	#56B4E9	0.0059	0.9715	0.005	0.0176
F.carica	Cv	2	FM628	ma_rif_cv	MAR_DZ	Cluster2	#56B4E9	0.0151	0.9145	0.005	0.0655
F.carica	Cv	2	FM629	ma_rif_cv	admixed	grey	#999999	0.0159	0.5537	0.005	0.4254
F.carica	Cv	2	FM630	ma_rif_cv	admixed	grey	#999999	0.0457	0.7494	0.01	0.1949
F.carica	Cv	2	FM631	ma_rif_cv	MAR_DZ	Cluster2	#56B4E9	0.0095	0.9631	0.004	0.0233
F.carica	Cv	2	FM632	ma_rif_cv	admixed	grey	#999999	0.0092	0.8935	0.0081	0.0893
F.carica	Cv	2	FM633	ma_rif_cv	MAR_DZ	Cluster2	#56B4E9	0.004	0.9861	0.0039	0.006
F.carica	Cv	2	FM634	ma_rif_cv	MAR_DZ	Cluster2	#56B4E9	0.005	0.9777	0.005	0.0123
F.carica	Cv	2	FM635	ma_rif_cv	MAR_DZ	Cluster2	#56B4E9	0.0282	0.9161	0.007	0.0487
F.carica	Cv	2	FM636	ma_rif_cv	MAR_DZ	Cluster2	#56B4E9	0.004	0.9769	0.004	0.0151
F.carica	Cv	2	FM637	ma_rif_cv	MAR_DZ	Cluster2	#56B4E9	0.006	0.9811	0.005	0.0079
F.carica	Cv	2	FM638	ma_rif_cv	MAR_DZ	Cluster2	#56B4E9	0.0087	0.9739	0.004	0.0134
F.carica	Cv	2	FM639	ma_rif_cv	admixed	grey	#999999	0.007	0.8097	0.005	0.1783
F.carica	Cv	2	FM640	ma_rif_cv	MAR_DZ	Cluster2	#56B4E9	0.004	0.984	0.007	0.005
F.carica	Cv	2	FM641	ma_rif_cv	MAR_DZ	Cluster2	#56B4E9	0.0062	0.9828	0.004	0.007
F.carica	Cv	2	FM642	ma_rif_cv	MAR_DZ	Cluster2	#56B4E9	0.005	0.9708	0.005	0.0192
F.carica	Cv	2	FM643	ma_rif_cv	MAR_DZ	Cluster2	#56B4E9	0.0038	0.9717	0.0097	0.0147
F.carica	Cv	2	FM644	ma_rif_cv	MAR_DZ	Cluster2	#56B4E9	0.0039	0.979	0.0082	0.0089
F.carica	Cv	2	FM645	ma_rif_cv	MAR_DZ	Cluster2	#56B4E9	0.0133	0.9509	0.0068	0.029
F.carica	Cv	2	FM646	ma_rif_cv	MAR_DZ	Cluster2	#56B4E9	0.0031	0.9813	0.0081	0.0076
F.carica	Cv	2	FM647	ma_rif_cv	MAR_DZ	Cluster2	#56B4E9	0.005	0.9711	0.0045	0.0194
F.carica	Cv	2	FM648	ma_rif_cv	MAR_DZ	Cluster2	#56B4E9	0.006	0.981	0.005	0.008
F.carica	Cv	2	FM649	ma_rif_cv	MAR_DZ	Cluster2	#56B4E9	0.0043	0.9803	0.0085	0.0069
F.carica	Cv	2	FM650	ma_rif_cv	MAR_DZ	Cluster2	#56B4E9	0.0048	0.9697	0.004	0.0215
F.carica	Cv	2	FM651	ma_rif_cv	MAR_DZ	Cluster2	#56B4E9	0.006	0.974	0.004	0.016
F.carica	Cv	2	FM652	ma_rif_cv	MAR_DZ	Cluster2	#56B4E9	0.0041	0.9698	0.0111	0.015
F.carica	Cv	2	FM653	ma_rif_cv	MAR_DZ	Cluster2	#56B4E9	0.009	0.9739	0.006	0.0111
F.carica	Cv	2	FM654	ma_rif_cv	MAR_DZ	Cluster2	#56B4E9	0.009	0.972	0.004	0.015
F.carica	Cv	2	FM655	ma_rif_cv	MAR_DZ	Cluster2	#56B4E9	0.014	0.9484	0.0051	0.0326
F.carica	Cv	2	FM656	ma_rif_cv	MAR_DZ	Cluster2	#56B4E9	0.0153	0.9391	0.0111	0.0345
F.carica	Cv	2	FM657	ma_rif_cv	admixed	grey	#999999	0.009	0.7603	0.007	0.2237
F.carica	Cv	2	FM658	ma_rif_cv	MAR_DZ	Cluster2	#56B4E9	0.0043	0.9781	0.004	0.0135
F.carica	Cv	2	FM659	ma_rif_cv	MAR_DZ	Cluster2	#56B4E9	0.008	0.9657	0.0059	0.0204
F.carica	Cv	2	FM660	ma_rif_cv	MAR_DZ	Cluster2	#56B4E9	0.0061	0.9728	0.0048	0.0163
F.carica	Cv	2	FM661	ma_rif_cv	admixed	grey	#999999	0.02	0.7914	0.0076	0.181
F.carica	Cv	2	FM662	ma_rif_cv	MAR_DZ	Cluster2	#56B4E9	0.005	0.9324	0.006	0.0566
F.carica	Cv	2	FM663	ma_rif_cv	MAR_DZ	Cluster2	#56B4E9	0.0069	0.9712	0.004	0.0179
F.carica	Cv	2	FM664	ma_rif_cv	MAR_DZ	Cluster2	#56B4E9	0.0139	0.9471	0.008	0.0311
F.carica	Cv	2	FM665	ma_rif_cv	MAR_DZ	Cluster2	#56B4E9	0.005	0.9821	0.0039	0.009
F.carica	Cv	5	FM666	ma_to_cv	MAR_DZ	Cluster2	#56B4E9	0.0081	0.9729	0.0072	0.0118
F.carica	Cv	5	FM667	ma_to_cv	MAR_DZ	Cluster2	#56B4E9	0.008	0.9798	0.004	0.0082
F.carica	Cv	5	FM668	ma_to_cv	admixed	grey	#999999	0.0298	0.7388	0.1824	0.049
F.carica	Cv	5	FM669	ma_to_cv	MAR_DZ	Cluster2	#56B4E9	0.0073	0.9785	0.004	0.0103
F.carica	Cv	5	FM670	ma_to_cv	MAR_DZ	Cluster2	#56B4E9	0.01	0.9263	0.006	0.0577
F.carica	Cv	5	FM671	ma_to_cv	MAR_DZ	Cluster2	#56B4E9	0.0071	0.9336	0.0316	0.0277
F.carica	Cv	5	FM672	ma_to_cv	MAR_DZ	Cluster2	#56B4E9	0.004	0.9791	0.0048	0.0121
F.carica	Cv	5	FM673	ma_to_cv	MAR_DZ	Cluster2	#56B4E9	0.0073	0.9676	0.0079	0.0171
F.carica	Cv	5	FM674	ma_to_cv	MAR_DZ	Cluster2	#56B4E9	0.0176	0.9287	0.0123	0.0413
F.carica	Cv	5	FM675	ma_to_cv	MAR_DZ	Cluster2	#56B4E9	0.006	0.9796	0.0071	0.0073
F.carica	Cv	5	FM676	ma_to_cv	MAR_DZ	Cluster2	#56B4E9	0.0315	0.9281	0.01	0.0304
F.carica	Cv	5	FM677	ma_to_cv	MAR_DZ	Cluster2	#56B4E9	0.0546	0.9268	0.0106	0.008
F.carica	Cv	5	FM678	ma_to_cv	MAR_DZ	Cluster2	#56B4E9	0.0111	0.9658	0.0072	0.0159
F.carica	Cv	5	FM679	ma_to_cv	MAR_DZ	Cluster2	#56B4E9	0.0198	0.9152	0.0479	0.0171
F.carica	Cv	5	FM680	ma_to_cv	MAR_DZ	Cluster2	#56B4E9	0.005	0.9681	0.0197	0.0072
F.carica	Cv	5	FM681	ma_to_cv	admixed	grey	#999999	0.3509	0.6192	0.0115	0.0185
F.carica	Cv	5	FM682	ma_to_cv	MAR_DZ	Cluster2	#56B4E9	0.0099	0.9692	0.006	0.0149
F.carica	Cv	5	FM683	ma_to_cv	MAR_DZ	Cluster2	#56B4E9	0.007	0.9753	0.0071	0.0106
F.carica	Cv	5	FM684	ma_to_cv	admixed	grey	#999999	0.1827	0.6112	0.1951	0.011
F.carica	Cv	5	FM685	ma_to_cv	admixed	grey	#999999	0.3248	0.637	0.0123	0.0259
F.carica	Cv	5	FM686	ma_to_cv	MAR_DZ	Cluster2	#56B4E9	0.0111	0.9639	0.0149	0.0101
F.carica	Sp	17	FM687	ma_ta_sp	MAR_DZ	Cluster2	#56B4E9	0.0121	0.9619	0.0053	0.0207
F.carica	Sp	17	FM688	ma_ta_sp	MAR_DZ	Cluster2	#56B4E9	0.006	0.9697	0.008	0.0163
F.carica	Sp	17	FM689	ma_ta_sp	MAR_DZ	Cluster2	#56B4E9	0.005	0.9326	0.006	0.0564
F.carica	Sp	17	FM690	ma_ta_sp	MAR_DZ	Cluster2	#56B4E9	0.004	0.9669	0.0169	0.0122
F.carica	Sp	17	FM691	ma_ta_sp	MAR_DZ	Cluster2	#56B4E9	0.005	0.9322	0.006	0.0568
F.carica	Sp	17	FM692	ma_ta_sp	MAR_DZ	Cluster2	#56B4E9	0.005	0.9817	0.0042	0.0091
F.carica	Sp	17	FM693	ma_ta_sp	MAR_DZ	Cluster2	#56B4E9	0.005	0.9506	0.004	0.0404
F.carica	Sp	17	FM694	ma_ta_sp	admixed	grey	#999999	0.0196	0.3528	0.006	0.6215
F.carica	Sp	17	FM695	ma_ta_sp	admixed	grey	#999999	0.0229	0.8895	0.008	0.0797
F.carica	Sp	17	FM696	ma_ta_sp	MAR_DZ	Cluster2	#56B4E9	0.009	0.9717	0.004	0.0153
F.carica	Sp	17	FM697	ma_ta_sp	MAR_DZ	Cluster2	#56B4E9	0.003	0.9769	0.009	0.0111
F.carica	Sp	17	FM698	ma_ta_sp	MAR_DZ	Cluster2	#56B4E9	0.007	0.9797	0.004	0.0093
F.carica	Sp	17	FM699	ma_ta_sp	MAR_DZ	Cluster2	#56B4E9	0.004	0.9564	0.0091	0.0305
F.carica	Sp	17	FM700	ma_ta_sp	MAR_DZ	Cluster2	#56B4E9	0.003	0.9875	0.003	0.0065
F.carica	Sp	17	FM701	ma_ta_sp	MAR_DZ	Cluster2	#56B4E9	0.0033	0.9811	0.0097	0.006
F.carica	Sp	17	FM702	ma_ta_sp	MAR_DZ	Cluster2	#56B4E9	0.007	0.9714	0.006	0.0156
F.carica	Sp	17	FM703	ma_ta_sp	MAR_DZ	Cluster2	#56B4E9	0.0035	0.9767	0.0128	0.0071
F.carica	Sp	17	FM704	ma_ta_sp	admixed	grey	#999999	0.0293	0.8743	0.0058	0.0906
F.carica	Sp	17	FM705	ma_ta_sp	MAR_DZ	Cluster2	#56B4E9	0.0061	0.9667	0.0077	0.0195
F.carica	Cv	3	FM706	ma_nc_cv	MAR_DZ	Cluster2	#56B4E9	0.0239	0.9019	0.0081	0.0661
F.carica	Cv	3	FM707	ma_nc_cv	admixed	grey	#999999	0.0093	0.463	0.008	0.5197
F.carica	Cv	3	FM708	ma_nc_cv	admixed	grey	#999999	0.0219	0.8876	0.0071	0.0834
F.carica	Cv	3	FM709	ma_nc_cv	MAR_DZ	Cluster2	#56B4E9	0.007	0.9829	0.0041	0.006
F.carica	Cv	3	FM710	ma_nc_cv	MAR_DZ	Cluster2	#56B4E9	0.012	0.9534	0.0091	0.0255
F.carica	Cv	3	FM711	ma_nc_cv	admixed	grey	#999999	0.0487	0.5472	0.0079	0.3962
F.carica	Cv	3	FM712	ma_nc_cv	MAR_DZ	Cluster2	#56B4E9	0.009	0.935	0.005	0.051
F.carica	Cv	3	FM713	ma_nc_cv	MAR_DZ	Cluster2	#56B4E9	0.0391	0.9393	0.007	0.0145
F.carica	Cv	3	FM714	ma_nc_cv	MAR_DZ	Cluster2	#56B4E9	0.0074	0.97	0.007	0.0156
F.carica	Cv	3	FM715	ma_nc_cv	admixed	grey	#999999	0.1167	0.8409	0.01	0.0325
F.carica	Cv	3	FM716	ma_nc_cv	MAR_DZ	Cluster2	#56B4E9	0.006	0.9163	0.0075	0.0702
F.carica	Sp	21	FM717	ma_so_sp	admixed	grey	#999999	0.0219	0.7908	0.1623	0.025
F.carica	Sp	21	FM718	ma_so_sp	MAR_DZ	Cluster2	#56B4E9	0.004	0.9833	0.0067	0.006
F.carica	Sp	21	FM719	ma_so_sp	admixed	grey	#999999	0.0306	0.628	0.254	0.0874
F.carica	Sp	21	FM720	ma_so_sp	MAR_DZ	Cluster2	#56B4E9	0.0185	0.9598	0.0137	0.0081
F.carica	Sp	21	FM721	ma_so_sp	MAR_DZ	Cluster2	#56B4E9	0.0061	0.9805	0.006	0.0074
F.carica	Sp	21	FM722	ma_so_sp	MAR_DZ	Cluster2	#56B4E9	0.007	0.98	0.006	0.007
F.carica	Sp	21	FM723	ma_so_sp	MAR_DZ	Cluster2	#56B4E9	0.0573	0.913	0.0227	0.007
F.carica	Sp	21	FM724	ma_so_sp	MAR_DZ	Cluster2	#56B4E9	0.0087	0.9783	0.006	0.0071
F.carica	Sp	21	FM725	ma_so_sp	MAR_DZ	Cluster2	#56B4E9	0.008	0.9725	0.0097	0.0098
F.carica	Sp	21	FM726	ma_so_sp	MAR_DZ	Cluster2	#56B4E9	0.006	0.9829	0.004	0.0071
F.carica	Sp	21	FM727	ma_so_sp	MAR_DZ	Cluster2	#56B4E9	0.005	0.981	0.006	0.008
F.carica	Sp	21	FM728	ma_so_sp	admixed	grey	#999999	0.0509	0.8664	0.0587	0.0241
F.carica	Sp	21	FM729	ma_so_sp	MAR_DZ	Cluster2	#56B4E9	0.007	0.9326	0.0059	0.0545
F.carica	Sp	21	FM730	ma_so_sp	admixed	grey	#999999	0.0313	0.8372	0.1072	0.0243
F.carica	Sp	21	FM731	ma_so_sp	MAR_DZ	Cluster2	#56B4E9	0.0213	0.9525	0.0111	0.0152
F.carica	Sp	21	FM732	ma_so_sp	MAR_DZ	Cluster2	#56B4E9	0.0118	0.9169	0.0634	0.0079
F.carica	Sp	21	FM733	ma_so_sp	MAR_DZ	Cluster2	#56B4E9	0.0129	0.9613	0.0145	0.0112
F.carica	Sp	21	FM734	ma_so_sp	MAR_DZ	Cluster2	#56B4E9	0.0069	0.9186	0.0547	0.0198
F.carica	Sp	17	FM735	ma_ch_sp	admixed	grey	#999999	0.0443	0.864	0.0118	0.0798
F.carica	Sp	17	FM736	ma_ch_sp	admixed	grey	#999999	0.0132	0.8688	0.011	0.107
F.carica	Sp	17	FM737	ma_ch_sp	MAR_DZ	Cluster2	#56B4E9	0.006	0.9744	0.0059	0.0137
F.carica	Sp	17	FM738	ma_ch_sp	admixed	grey	#999999	0.0099	0.6365	0.0095	0.3441
F.carica	Sp	17	FM739	ma_ch_sp	admixed	grey	#999999	0.0109	0.8602	0.0069	0.122
F.carica	Sp	17	FM740	ma_ch_sp	MAR_DZ	Cluster2	#56B4E9	0.006	0.9739	0.005	0.0151
F.carica	Sp	17	FM741	ma_ch_sp	admixed	grey	#999999	0.0554	0.8825	0.0403	0.0219
F.carica	Sp	17	FM742	ma_ch_sp	admixed	grey	#999999	0.1324	0.752	0.0934	0.0223
F.carica	Sp	17	FM743	ma_ch_sp	MAR_DZ	Cluster2	#56B4E9	0.009	0.9272	0.0055	0.0583
F.carica	Sp	16	FM744	ma_mo_sp	MAR_DZ	Cluster2	#56B4E9	0.0093	0.9559	0.005	0.0299
F.carica	Sp	16	FM745	ma_mo_sp	MAR_DZ	Cluster2	#56B4E9	0.0143	0.9523	0.0093	0.0241
F.carica	Sp	16	FM746	ma_mo_sp	MAR_DZ	Cluster2	#56B4E9	0.005	0.9808	0.0038	0.0104
F.carica	Sp	16	FM747	ma_mo_sp	MAR_DZ	Cluster2	#56B4E9	0.007	0.9317	0.0074	0.0539
F.carica	Sp	16	FM748	ma_mo_sp	MAR_DZ	Cluster2	#56B4E9	0.0053	0.9787	0.0041	0.0119
F.carica	Sp	16	FM749	ma_mo_sp	admixed	grey	#999999	0.058	0.7261	0.1085	0.1073
F.carica	Sp	16	FM750	ma_mo_sp	MAR_DZ	Cluster2	#56B4E9	0.0058	0.9797	0.004	0.0105
F.carica	Sp	16	FM751	ma_mo_sp	admixed	grey	#999999	0.0195	0.8964	0.008	0.0761
F.carica	Sp	16	FM752	ma_mo_sp	admixed	grey	#999999	0.0297	0.7161	0.0313	0.2229
F.carica	Sp	16	FM753	ma_mo_sp	MAR_DZ	Cluster2	#56B4E9	0.0087	0.9679	0.0051	0.0184
F.carica	Sp	16	FM754	ma_tu_sp	MAR_DZ	Cluster2	#56B4E9	0.0072	0.9517	0.008	0.0331
F.carica	Sp	16	FM755	ma_tu_sp	admixed	grey	#999999	0.0683	0.8725	0.0126	0.0466
F.carica	Sp	16	FM756	ma_tu_sp	admixed	grey	#999999	0.0322	0.8365	0.0091	0.1222
F.carica	Sp	16	FM757	ma_tu_sp	admixed	grey	#999999	0.009	0.8878	0.0121	0.0911
F.carica	Sp	16	FM758	ma_tu_sp	admixed	grey	#999999	0.0356	0.5427	0.0187	0.4029
F.carica	Sp	16	FM759	ma_tu_sp	admixed	grey	#999999	0.0959	0.1597	0.0071	0.7372
F.carica	Sp	16	FM760	ma_tu_sp	admixed	grey	#999999	0.0239	0.2135	0.006	0.7566
F.carica	Sp	16	FM761	ma_tu_sp	admixed	grey	#999999	0.0423	0.6721	0.0179	0.2677
F.carica	Sp	16	FM762	ma_tu_sp	admixed	grey	#999999	0.0707	0.622	0.0079	0.2995
F.carica	Sp	16	FM763	ma_tu_sp	MAR_DZ	Cluster2	#56B4E9	0.016	0.9628	0.008	0.0132
F.carica	Sp	21	FM764	ma_ti_sp	admixed	grey	#999999	0.4164	0.31	0.2166	0.057
F.carica	Sp	21	FM765	ma_ti_sp	MAR_DZ	Cluster2	#56B4E9	0.0109	0.9771	0.005	0.0071
F.carica	Sp	21	FM766	ma_ti_sp	admixed	grey	#999999	0.0219	0.7914	0.1618	0.0249
F.carica	Sp	21	FM767	ma_ti_sp	MAR_DZ	Cluster2	#56B4E9	0.0124	0.9415	0.0199	0.0262
F.carica	Sp	21	FM768	ma_ti_sp	MAR_DZ	Cluster2	#56B4E9	0.0144	0.9622	0.0152	0.0082
F.carica	Sp	21	FM769	ma_ti_sp	MAR_DZ	Cluster2	#56B4E9	0.0071	0.9482	0.0349	0.0098
F.carica	Sp	21	FM770	ma_ti_sp	MAR_DZ	Cluster2	#56B4E9	0.0233	0.9529	0.0091	0.0147
F.carica	Sp	21	FM771	ma_ti_sp	MAR_DZ	Cluster2	#56B4E9	0.006	0.9574	0.0306	0.006
F.carica	Sp	21	FM772	ma_ti_sp	MAR_DZ	Cluster2	#56B4E9	0.0409	0.9118	0.0423	0.005
F.carica	Sp	21	FM773	ma_ti_sp	MAR_DZ	Cluster2	#56B4E9	0.0058	0.9743	0.0129	0.007
F.carica	Sp	21	FM774	ma_ti_sp	admixed	grey	#999999	0.0057	0.6963	0.2858	0.0121
F.carica	Sp	21	FM775	ma_ti_sp	MAR_DZ	Cluster2	#56B4E9	0.0046	0.9749	0.0103	0.0102
F.carica	Sp	19	FM776	ma_ou_sp	MAR_DZ	Cluster2	#56B4E9	0.0069	0.9791	0.004	0.01
F.carica	Sp	19	FM777	ma_ou_sp	MAR_DZ	Cluster2	#56B4E9	0.0228	0.9511	0.0113	0.0148
F.carica	Sp	19	FM778	ma_ou_sp	admixed	grey	#999999	0.0349	0.7116	0.1175	0.136
F.carica	Sp	19	FM779	ma_ou_sp	MAR_DZ	Cluster2	#56B4E9	0.0155	0.9496	0.0119	0.0229
F.carica	Sp	19	FM780	ma_ou_sp	MAR_DZ	Cluster2	#56B4E9	0.004	0.9799	0.0049	0.0112
F.carica	Sp	19	FM781	ma_ou_sp	admixed	grey	#999999	0.0186	0.8748	0.0785	0.028
F.carica	Sp	19	FM782	ma_ou_sp	MAR_DZ	Cluster2	#56B4E9	0.005	0.9684	0.0157	0.0109
F.carica	Sp	19	FM783	ma_ou_sp	MAR_DZ	Cluster2	#56B4E9	0.006	0.9811	0.0049	0.008
F.carica	Sp	19	FM784	ma_ou_sp	MAR_DZ	Cluster2	#56B4E9	0.005	0.9646	0.0149	0.0155
F.carica	Sp	19	FM785	ma_ou_sp	MAR_DZ	Cluster2	#56B4E9	0.0111	0.939	0.0393	0.0106
F.carica	Sp	19	FM786	ma_ou_sp	MAR_DZ	Cluster2	#56B4E9	0.005	0.9393	0.0403	0.0154
F.carica	Sp	19	FM787	ma_ou_sp	admixed	grey	#999999	0.0243	0.8206	0.124	0.0311
F.carica	Sp	19	FM788	ma_ou_sp	admixed	grey	#999999	0.0124	0.6586	0.3211	0.0079
F.carica	Sp	19	FM789	ma_ou_sp	MAR_DZ	Cluster2	#56B4E9	0.0104	0.9681	0.006	0.0155
F.carica	Sp	19	FM790	ma_ou_sp	MAR_DZ	Cluster2	#56B4E9	0.0105	0.9684	0.006	0.0151
F.carica	Sp	19	FM791	ma_ou_sp	MAR_DZ	Cluster2	#56B4E9	0.0103	0.9445	0.0101	0.0351
F.carica	Cv	4	FM792	ma_cp_cv	MAR_DZ	Cluster2	#56B4E9	0.005	0.9813	0.004	0.0097
F.carica	Cv	4	FM793	ma_cp_cv	MAR_DZ	Cluster2	#56B4E9	0.0165	0.9589	0.005	0.0196
F.carica	Cv	4	FM794	ma_cp_cv	MAR_DZ	Cluster2	#56B4E9	0.008	0.9633	0.0047	0.024
F.carica	Cv	4	FM795	ma_cp_cv	MAR_DZ	Cluster2	#56B4E9	0.0081	0.9629	0.0048	0.0243
F.carica	Cv	4	FM796	ma_cp_cv	MAR_DZ	Cluster2	#56B4E9	0.008	0.9628	0.0048	0.0244
F.carica	Cv	4	FM797	ma_cp_cv	MAR_DZ	Cluster2	#56B4E9	0.008	0.9633	0.0047	0.0239
F.carica	Cv	4	FM798	ma_cp_cv	admixed	grey	#999999	0.007	0.2588	0.0071	0.727
F.carica	Cv	4	FM799	ma_cp_cv	MAR_DZ	Cluster2	#56B4E9	0.005	0.9723	0.0155	0.0073
F.carica	Cv	4	FM800	ma_cp_cv	MAR_DZ	Cluster2	#56B4E9	0.0349	0.9421	0.007	0.0161
F.carica	Cv	4	FM801	ma_cp_cv	admixed	grey	#999999	0.0597	0.7498	0.0123	0.1782
F.carica	Cv	4	FM802	ma_cp_cv	MAR_DZ	Cluster2	#56B4E9	0.016	0.9484	0.006	0.0296
F.carica	Cv	4	FM803	ma_cp_cv	MAR_DZ	Cluster2	#56B4E9	0.008	0.9779	0.0041	0.01
F.carica	Cv	4	FM804	ma_cp_cv	admixed	grey	#999999	0.0599	0.4489	0.0071	0.4842
F.carica	Cv	4	FM805	ma_cp_cv	MAR_DZ	Cluster2	#56B4E9	0.0191	0.9443	0.0075	0.0292
F.carica	Cv	4	FM806	ma_cp_cv	MAR_DZ	Cluster2	#56B4E9	0.0279	0.9139	0.008	0.0502
F.carica	Cv	4	FM807	ma_cp_cv	MAR_DZ	Cluster2	#56B4E9	0.0049	0.9799	0.005	0.0103
F.carica	Cv	4	FM808	ma_cp_cv	MAR_DZ	Cluster2	#56B4E9	0.007	0.9759	0.0038	0.0133
F.carica	Cv	4	FM809	ma_cp_cv	MAR_DZ	Cluster2	#56B4E9	0.005	0.9789	0.0063	0.0098
F.carica	Cv	4	FM810	ma_cp_cv	MAR_DZ	Cluster2	#56B4E9	0.007	0.9488	0.004	0.0401
F.carica	Cv	4	FM811	ma_cp_cv	MAR_DZ	Cluster2	#56B4E9	0.0094	0.9037	0.0119	0.075
F.carica	Cv	4	FM812	ma_cp_cv	MAR_DZ	Cluster2	#56B4E9	0.006	0.9758	0.0042	0.014
F.carica	Cv	4	FM813	ma_cp_cv	MAR_DZ	Cluster2	#56B4E9	0.0085	0.9759	0.0055	0.01
F.carica	Cv	4	FM814	ma_cp_cv	MAR_DZ	Cluster2	#56B4E9	0.0135	0.961	0.0051	0.0204
F.carica	Cv	4	FM815	ma_cp_cv	MAR_DZ	Cluster2	#56B4E9	0.006	0.9789	0.004	0.0111
F.carica	Cv	4	FM816	ma_cp_cv	MAR_DZ	Cluster2	#56B4E9	0.0361	0.9451	0.0049	0.014
F.carica	Cv	4	FM817	ma_cp_cv	admixed	grey	#999999	0.007	0.2586	0.004	0.7304
F.carica	Cv	4	FM818	ma_cp_cv	admixed	grey	#999999	0.005	0.4311	0.0163	0.5475
F.carica	Cv	4	FM819	ma_cp_cv	MAR_DZ	Cluster2	#56B4E9	0.0108	0.9703	0.005	0.0139
F.carica	Cv	4	FM820	ma_cp_cv	MAR_DZ	Cluster2	#56B4E9	0.006	0.9527	0.006	0.0353
F.carica	Cv	4	FM821	ma_cp_cv	MAR_DZ	Cluster2	#56B4E9	0.0091	0.9745	0.0081	0.0084
F.carica	Cv	4	FM822	ma_cp_cv	MAR_DZ	Cluster2	#56B4E9	0.005	0.9377	0.005	0.0523
F.carica	Cv	4	FM823	ma_cp_cv	MAR_DZ	Cluster2	#56B4E9	0.0049	0.9832	0.004	0.0079
F.carica	Cv	4	FM824	ma_cp_cv	MAR_DZ	Cluster2	#56B4E9	0.006	0.953	0.0059	0.0351
F.carica	Cv	4	FM825	ma_cp_cv	MAR_DZ	Cluster2	#56B4E9	0.0107	0.9293	0.004	0.056
F.carica	Cv	4	FM826	ma_cp_cv	MAR_DZ	Cluster2	#56B4E9	0.0054	0.9807	0.005	0.0089
F.carica	Sp	20	FM827	ma_tb_sp	admixed	grey	#999999	0.1344	0.7408	0.1093	0.0155
F.carica	Sp	20	FM828	ma_tb_sp	admixed	grey	#999999	0.0962	0.3257	0.5208	0.0573
F.carica	Sp	20	FM829	ma_tb_sp	admixed	grey	#999999	0.8	0.0739	0.0181	0.108
F.carica	Sp	20	FM830	ma_tb_sp	admixed	grey	#999999	0.7889	0.1041	0.0275	0.0795
F.carica	Sp	20	FM831	ma_tb_sp	MAR_DZ	Cluster2	#56B4E9	0.01	0.9629	0.0161	0.0111
F.carica	Sp	20	FM832	ma_tb_sp	admixed	grey	#999999	0.18	0.3087	0.2404	0.2709
F.carica	Sp	20	FM833	ma_tb_sp	admixed	grey	#999999	0.0279	0.325	0.0452	0.6019
F.carica	Sp	20	FM834	ma_tb_sp	MAR_DZ	Cluster2	#56B4E9	0.0095	0.9349	0.009	0.0466
F.carica	Sp	20	FM835	ma_tb_sp	MAR_DZ	Cluster2	#56B4E9	0.0047	0.9821	0.0042	0.0089
F.carica	Sp	20	FM836	ma_tb_sp	MAR_DZ	Cluster2	#56B4E9	0.006	0.9754	0.005	0.0136
F.carica	Sp	20	FM837	ma_tb_sp	admixed	grey	#999999	0.0814	0.696	0.2025	0.0201
F.carica	Sp	20	FM838	ma_tb_sp	MAR_DZ	Cluster2	#56B4E9	0.0099	0.9525	0.006	0.0316
F.carica	Sp	20	FM839	ma_tb_sp	MAR_DZ	Cluster2	#56B4E9	0.009	0.9664	0.0091	0.0155
F.carica	Sp	20	FM840	ma_tb_sp	MAR_DZ	Cluster2	#56B4E9	0.013	0.9673	0.0065	0.0132
F.carica	Sp	20	FM841	ma_tb_sp	admixed	grey	#999999	0.7167	0.1946	0.0169	0.0718
F.carica	Sp	18	FM842	ma_se_sp	MAR_DZ	Cluster2	#56B4E9	0.007	0.915	0.005	0.073
F.carica	Sp	18	FM843	ma_se_sp	MAR_DZ	Cluster2	#56B4E9	0.0141	0.9256	0.0162	0.0441
F.carica	Sp	18	FM844	ma_se_sp	MAR_DZ	Cluster2	#56B4E9	0.004	0.9775	0.0067	0.0118
F.carica	Sp	18	FM845	ma_se_sp	MAR_DZ	Cluster2	#56B4E9	0.005	0.9813	0.004	0.0097
F.carica	Sp	18	FM846	ma_se_sp	MAR_DZ	Cluster2	#56B4E9	0.005	0.9712	0.0097	0.0141
F.carica	Sp	18	FM847	ma_se_sp	MAR_DZ	Cluster2	#56B4E9	0.0213	0.9181	0.007	0.0535
F.carica	Sp	18	FM848	ma_se_sp	MAR_DZ	Cluster2	#56B4E9	0.006	0.9768	0.0092	0.008
F.carica	Sp	18	FM849	ma_se_sp	MAR_DZ	Cluster2	#56B4E9	0.0119	0.9511	0.0251	0.0119
F.carica	Sp	18	FM850	ma_se_sp	MAR_DZ	Cluster2	#56B4E9	0.007	0.9586	0.004	0.0304
F.carica	Sp	18	FM851	ma_se_sp	MAR_DZ	Cluster2	#56B4E9	0.012	0.9617	0.0131	0.0132
F.carica	Sp	18	FM852	ma_se_sp	MAR_DZ	Cluster2	#56B4E9	0.006	0.979	0.007	0.008
F.carica	Cv	1	FM853	ma_nw_cv	MAR_DZ	Cluster2	#56B4E9	0.004	0.9767	0.004	0.0153
F.carica	Cv	1	FM854	ma_nw_cv	MAR_DZ	Cluster2	#56B4E9	0.0264	0.9271	0.007	0.0395
F.carica	Cv	1	FM855	ma_nw_cv	MAR_DZ	Cluster2	#56B4E9	0.0119	0.9491	0.007	0.032
F.carica	Cv	1	FM856	ma_nw_cv	admixed	grey	#999999	0.2722	0.6114	0.0092	0.1072
F.carica	Cv	1	FM857	ma_nw_cv	admixed	grey	#999999	0.0159	0.8732	0.007	0.1038
F.carica	Cv	1	FM858	ma_nw_cv	admixed	grey	#999999	0.0836	0.8557	0.0081	0.0527
F.carica	Cv	1	FM859	ma_nw_cv	MAR_DZ	Cluster2	#56B4E9	0.0129	0.9624	0.0055	0.0191
F.carica	Cv	1	FM860	ma_nw_cv	MAR_DZ	Cluster2	#56B4E9	0.0577	0.9135	0.0067	0.0221
F.carica	Cv	1	FM861	ma_nw_cv	admixed	grey	#999999	0.0725	0.8352	0.008	0.0843
F.carica	Cv	1	FM862	ma_nw_cv	admixed	grey	#999999	0.0902	0.7525	0.0068	0.1506
F.carica	Cv	1	FM863	ma_nw_cv	MAR_DZ	Cluster2	#56B4E9	0.011	0.9597	0.005	0.0243
F.carica	Cv	1	FM864	ma_nw_cv	MAR_DZ	Cluster2	#56B4E9	0.0127	0.9619	0.007	0.0183
F.carica	Cv	1	FM865	ma_nw_cv	MAR_DZ	Cluster2	#56B4E9	0.0107	0.9521	0.0092	0.0279
F.carica	Cv	1	FM866	ma_nw_cv	MAR_DZ	Cluster2	#56B4E9	0.004	0.9869	0.003	0.0061
F.carica	Cv	1	FM867	ma_nw_cv	MAR_DZ	Cluster2	#56B4E9	0.0185	0.9537	0.0056	0.0221
F.carica	Cv	1	FM868	ma_nw_cv	MAR_DZ	Cluster2	#56B4E9	0.0147	0.9458	0.004	0.0355
F.carica	Cv	1	FM869	ma_nw_cv	MAR_DZ	Cluster2	#56B4E9	0.0061	0.9731	0.0067	0.014
F.carica	Cv	1	FM870	ma_nw_cv	admixed	grey	#999999	0.0124	0.5254	0.0051	0.4571
F.carica	Cv	1	FM871	ma_nw_cv	MAR_DZ	Cluster2	#56B4E9	0.0102	0.9717	0.004	0.0141
F.carica	Cv	1	FM872	ma_nw_cv	admixed	grey	#999999	0.006	0.2053	0.0067	0.7821
F.carica	Cv	1	FM873	ma_nw_cv	admixed	grey	#999999	0.01	0.8885	0.004	0.0975
F.carica	Cv	1	FM874	ma_nw_cv	MAR_DZ	Cluster2	#56B4E9	0.0055	0.9839	0.004	0.0066
F.carica	Cv	1	FM875	ma_nw_cv	MAR_DZ	Cluster2	#56B4E9	0.0199	0.9436	0.006	0.0305
F.carica	Cv	1	FM876	ma_nw_cv	MAR_DZ	Cluster2	#56B4E9	0.007	0.9732	0.005	0.0148
F.carica	Cv	1	FM877	ma_nw_cv	MAR_DZ	Cluster2	#56B4E9	0.0082	0.9578	0.005	0.0289
F.carica	Cv	1	FM878	ma_nw_cv	MAR_DZ	Cluster2	#56B4E9	0.006	0.9741	0.004	0.0159
F.carica	Cv	1	FM879	ma_nw_cv	MAR_DZ	Cluster2	#56B4E9	0.009	0.9323	0.0055	0.0531
F.carica	Cv	1	FM880	ma_nw_cv	MAR_DZ	Cluster2	#56B4E9	0.0346	0.9211	0.007	0.0373
F.carica	Cv	1	FM881	ma_nw_cv	MAR_DZ	Cluster2	#56B4E9	0.005	0.9816	0.004	0.0094
F.carica	Cv	1	FM882	ma_nw_cv	MAR_DZ	Cluster2	#56B4E9	0.0102	0.9429	0.0187	0.0283
F.carica	Cv	1	FM883	ma_nw_cv	admixed	grey	#999999	0.011	0.8663	0.004	0.1187
F.carica	Cv	1	FM884	ma_nw_cv	MAR_DZ	Cluster2	#56B4E9	0.0347	0.9209	0.0069	0.0375
F.carica	Sp	16	FM885	ma_bh_sp	admixed	grey	#999999	0.0121	0.6988	0.0069	0.2822
F.carica	Sp	16	FM886	ma_bh_sp	MAR_DZ	Cluster2	#56B4E9	0.0313	0.9125	0.008	0.0482
F.carica	Sp	16	FM887	ma_bh_sp	admixed	grey	#999999	0.0944	0.6731	0.0109	0.2215
F.carica	Sp	16	FM888	ma_bh_sp	admixed	grey	#999999	0.0095	0.8375	0.0061	0.1469
F.carica	Sp	16	FM889	ma_bh_sp	admixed	grey	#999999	0.0195	0.1773	0.007	0.7962
F.carica	Sp	16	FM890	ma_bh_sp	admixed	grey	#999999	0.0276	0.4799	0.0115	0.481
F.carica	Sp	16	FM891	ma_bh_sp	admixed	grey	#999999	0.025	0.7987	0.0145	0.1618
F.carica	Sp	16	FM892	ma_bh_sp	admixed	grey	#999999	0.0124	0.6933	0.1651	0.1291
F.carica	Sp	16	FM893	ma_bh_sp	MAR_DZ	Cluster2	#56B4E9	0.0427	0.9073	0.0165	0.0335
F.carica	Sp	16	FM894	ma_bh_sp	admixed	grey	#999999	0.0061	0.8666	0.029	0.0982
F.carica	Sp	16	FM895	ma_bh_sp	admixed	grey	#999999	0.016	0.1443	0.2024	0.6373
F.carica	Sp	20	FM896	ma_hl_sp	admixed	grey	#999999	0.0837	0.6803	0.2002	0.0359
F.carica	Sp	20	FM897	ma_hl_sp	admixed	grey	#999999	0.0817	0.5576	0.0081	0.3526
F.carica	Sp	20	FM898	ma_hl_sp	admixed	grey	#999999	0.0206	0.7788	0.1335	0.0671
F.carica	Sp	20	FM899	ma_hl_sp	MAR_DZ	Cluster2	#56B4E9	0.0201	0.9165	0.0105	0.053
F.carica	Sp	20	FM900	ma_hl_sp	MAR_DZ	Cluster2	#56B4E9	0.0193	0.9538	0.006	0.0209
F.carica	Sp	20	FM901	ma_hl_sp	MAR_DZ	Cluster2	#56B4E9	0.0194	0.9599	0.0107	0.0099
F.carica	Sp	20	FM902	ma_hl_sp	admixed	grey	#999999	0.0618	0.8136	0.0643	0.0603
F.carica	Sp	20	FM903	ma_hl_sp	MAR_DZ	Cluster2	#56B4E9	0.006	0.983	0.004	0.007
F.carica	Cv	7	FM904	pt_cv	admixed	grey	#999999	0.0212	0.1292	0.005	0.8446
F.carica	Cv	7	FM905	pt_cv	MED	Cluster4	#CC79A7	0.0395	0.0485	0.005	0.907
F.carica	Cv	7	FM906	pt_cv	admixed	grey	#999999	0.0866	0.0646	0.0088	0.84
F.carica	Cv	7	FM907	pt_cv	MED	Cluster4	#CC79A7	0.0362	0.0125	0.0059	0.9453
F.carica	Cv	7	FM908	pt_cv	admixed	grey	#999999	0.0442	0.5681	0.0123	0.3753
F.carica	Cv	7	FM909	pt_cv	admixed	grey	#999999	0.1104	0.008	0.0057	0.8759
F.carica	Cv	7	FM910	pt_cv	admixed	grey	#999999	0.0588	0.119	0.0095	0.8127
F.carica	Cv	7	FM911	pt_cv	admixed	grey	#999999	0.0929	0.0355	0.0106	0.861
F.carica	Cv	7	FM912	pt_cv	MED	Cluster4	#CC79A7	0.0163	0.0215	0.0057	0.9565
F.carica	Cv	7	FM913	pt_cv	MAR_DZ	Cluster2	#56B4E9	0.0165	0.9103	0.0364	0.0369
F.carica	Cv	7	FM914	pt_cv	MED	Cluster4	#CC79A7	0.0807	0.0081	0.0058	0.9054
F.carica	Cv	7	FM915	pt_cv	MED	Cluster4	#CC79A7	0.0224	0.0173	0.0109	0.9495
F.carica	Cv	7	FM916	pt_cv	MAR_DZ	Cluster2	#56B4E9	0.004	0.9869	0.003	0.0061
F.carica	Cv	7	FM917	pt_cv	MAR_DZ	Cluster2	#56B4E9	0.0153	0.9463	0.006	0.0325
F.carica	Sp	22	FM918	pt_sp	admixed	grey	#999999	0.0249	0.1788	0.0071	0.7892
F.carica	Sp	22	FM919	pt_sp	MED	Cluster4	#CC79A7	0.0216	0.0103	0.0093	0.9588
F.carica	Sp	22	FM920	pt_sp	MED	Cluster4	#CC79A7	0.0219	0.0104	0.0092	0.9585
F.carica	Sp	22	FM921	pt_sp	admixed	grey	#999999	0.3394	0.1952	0.0277	0.4378
F.carica	Sp	22	FM922	pt_sp	MED	Cluster4	#CC79A7	0.0217	0.0102	0.0092	0.9588
F.carica	Sp	22	FM923	pt_sp	MED	Cluster4	#CC79A7	0.0217	0.0103	0.0093	0.9586
F.carica	Sp	22	FM924	pt_sp	MED	Cluster4	#CC79A7	0.0213	0.0103	0.0092	0.9593
F.carica	Sp	22	FM925	pt_sp	MED	Cluster4	#CC79A7	0.0157	0.0111	0.0089	0.9644
F.carica	Sp	22	FM926	pt_sp	MED	Cluster4	#CC79A7	0.0217	0.0103	0.0093	0.9587
F.carica	Sp	22	FM927	pt_sp	MED	Cluster4	#CC79A7	0.0455	0.0142	0.0072	0.9331
F.carica	Sp	22	FM928	pt_sp	admixed	grey	#999999	0.0955	0.0127	0.005	0.8868
F.carica	Sp	22	FM929	pt_sp	MAR_DZ	Cluster2	#56B4E9	0.0151	0.9469	0.006	0.032
F.carica	Sp	22	FM930	pt_sp	admixed	grey	#999999	0.0572	0.581	0.0132	0.3485
F.carica	Sp	22	FM931	pt_sp	MED	Cluster4	#CC79A7	0.0131	0.0111	0.0103	0.9655
F.carica	Sp	22	FM932	pt_sp	admixed	grey	#999999	0.0218	0.539	0.0109	0.4283
F.carica	Sp	22	FM933	pt_sp	admixed	grey	#999999	0.0201	0.7304	0.006	0.2436
F.carica	Sp	22	FM934	pt_sp	MED	Cluster4	#CC79A7	0.006	0.0307	0.005	0.9583
F.carica	Sp	22	FM935	pt_sp	MED	Cluster4	#CC79A7	0.022	0.0512	0.007	0.9198
F.carica	Sp	22	FM936	pt_sp	admixed	grey	#999999	0.1267	0.0586	0.006	0.8087
F.carica	Sp	22	FM937	pt_sp	admixed	grey	#999999	0.0291	0.0912	0.0147	0.8649
F.carica	Sp	22	FM938	pt_sp	MED	Cluster4	#CC79A7	0.0241	0.011	0.0051	0.9598
F.carica	Sp	22	FM939	pt_sp	admixed	grey	#999999	0.2475	0.2687	0.0136	0.4703
F.carica	Sp	22	FM940	pt_sp	admixed	grey	#999999	0.0134	0.1124	0.0103	0.8638
F.carica	Sp	22	FM941	pt_sp	admixed	grey	#999999	0.025	0.2082	0.005	0.7618
F.carica	Sp	22	FM942	pt_sp	MED	Cluster4	#CC79A7	0.012	0.0409	0.0127	0.9344
F.carica	Sp	22	FM943	pt_sp	MED	Cluster4	#CC79A7	0.0154	0.0263	0.0097	0.9485
F.carica	Sp	22	FM944	pt_sp	MED	Cluster4	#CC79A7	0.0479	0.0265	0.0079	0.9178
F.carica	Sp	22	FM945	pt_sp	admixed	grey	#999999	0.1071	0.0781	0.005	0.8098
F.carica	Sp	22	FM946	pt_sp	admixed	grey	#999999	0.0127	0.3472	0.006	0.6341
F.carica	Sp	22	FM947	pt_sp	MED	Cluster4	#CC79A7	0.0261	0.0253	0.0078	0.9408
F.carica	Sp	22	FM948	pt_sp	MED	Cluster4	#CC79A7	0.008	0.011	0.0079	0.9731
F.carica	Sp	22	FM949	pt_sp	MED	Cluster4	#CC79A7	0.008	0.011	0.0079	0.9731
